# Supplementary material for: Rhombomere-specific analysis reveals the repertoire of genetic cues expressed across the developing hindbrain
Source: Neural Dev. 2009 Feb 10;4:6. doi: 10.1186/1749-8104-4-6 (PMC2649922; doi:10.1186/1749-8104-4-6)
Supplement: Additional file 3 — The set of genes differentially expressed between r2 and r5 at E9.5. Each gene is represented by its unique Affymetrix identifier, gene symbol and GenBank ID. Normalised expression values in each rhombomere are listed along with the GO molecular function, biological process and cellular location. [file 1749-8104-4-6-S3.xls]

## Sheet: Sheet1
Neuromere ()*	r2	r2	r3	r3	r4	r4	r5	r5
Systematic	Normalized	StdDev Norm	Normalized	StdDev Norm	Normalized	StdDev Norm	Normalized	StdDev Norm	Genbank	Gene Symbol	Target Description	GO Biological Process	GO Cellular Component	GO Molecular Function
1419205_x_at	0.819362	0.25005	1.2431	0.300396	0.89876	0.0451316	1.33476	0.173219	NM_025663	Gpatc4	gb:NM_025663.1 /DB_XREF=gi:13385129 /GEN=2610029K21Rik /FEA=FLmRNA /CNT=37 /TID=Mm.46029.1 /TIER=FL+Stack /STK=12 /UG=Mm.46029 /LL=66614 /DEF=Mus musculus RIKEN cDNA 2610029K21 gene (2610029K21Rik), mRNA. /PROD=RIKEN cDNA 2610029K21 /FL=gb:NM_025663.1		5622 ; intracellular ; Unknown ; 5622 ; intracellular ; inferred from electronic annotation	3676 ; nucleic acid binding ; Unknown ; 3676 ; nucleic acid binding ; inferred from electronic annotation
1449084_s_at	0.774477	0.194053	1.10497	0.257768	0.861586	0.224432	1.42977	0.0528984	NM_012059	Sh3d19	gb:NM_012059.2 /DB_XREF=gi:7657563 /GEN=Sh3d19 /FEA=FLmRNA /CNT=68 /TID=Mm.2454.1 /TIER=FL+Stack /STK=23 /UG=Mm.2454 /LL=27059 /DEF=Mus musculus SH3 domain protein D19 (Sh3d19), mRNA. /PROD=SH3 domain protein D19 /FL=gb:NM_012059.2 gb:D89677.2
1418714_at	1.16087	0.248026	0.941782	0.132865	1.53325	0.498281	0.75429	0.0478867	NM_008748	Dusp8	gb:NM_008748.1 /DB_XREF=gi:6679155 /GEN=Nttp1 /FEA=FLmRNA /CNT=37 /TID=Mm.39725.1 /TIER=FL+Stack /STK=19 /UG=Mm.39725 /LL=18218 /DEF=Mus musculus neuronal tyrosinethreonine phosphatase 1 (Nttp1), mRNA. /PROD=neuronal tyrosinethreonine phosphatase 1 /FL=gb:NM_008748.1	6470 ; protein amino acid dephosphorylation ; inferred from electronic annotation	5634 ; nucleus ; inferred from electronic annotation	4721 ; phosphoprotein phosphatase activity ; inferred from electronic annotation ; 4725 ; protein tyrosine phosphatase activity ; inferred from electronic annotation ; 8138 ; protein tyrosine/serine/threonine phosphatase activity ; inferred from electronic annotation ; 16787 ; hydrolase activity ; inferred from electronic annotation ; 17017 ; MAP kinase phosphatase activity ; inferred from electr…
1448908_at	0.79872	0.154078	0.878817	0.22453	1.18041	0.396219	1.53835	0.245034	NM_080555	Ppap2b	gb:NM_080555.1 /DB_XREF=gi:18017589 /GEN=Ppap2b /FEA=FLmRNA /CNT=81 /TID=Mm.29124.1 /TIER=FL+Stack /STK=32 /UG=Mm.29124 /LL=67916 /DEF=Mus musculus phosphatidic acid phosphatase type 2B (Ppap2b), mRNA. /PROD=phosphatidic acid phosphatase type 2B /FL=gb:NM_080555.1 gb:BC005558.1	1568 ; blood vessel development ; inferred from mutant phenotype ; 6644 ; phospholipid metabolism ; inferred from mutant phenotype ; 7275 ; development ; inferred from electronic annotation ; 10003 ; gastrulation (sensu Mammalia) ; inferred from mutant phenotype ; 30111 ; regulation of Wnt receptor signaling pathway ; inferred from direct assay	5783 ; endoplasmic reticulum ; inferred from electronic annotation ; 16021 ; integral to membrane ; Unknown ; 16021 ; integral to membrane ; inferred from electronic annotation	8195 ; phosphatidate phosphatase activity ; inferred from electronic annotation ; 16787 ; hydrolase activity ; inferred from electronic annotation ; 42577 ; lipid phosphatase activity ; inferred from mutant phenotype
1455805_x_at	1.01333	0.209101	1.41804	0.159065	0.979746	0.0102327	1.05914	0.115716	BB165451	Ccdc22	gb:BB165451 /DB_XREF=gi:8821392 /DB_XREF=BB165451 /CLONE=A130082O18 /FEA=EST /CNT=64 /TID=Mm.182291.3 /TIER=Stack /STK=64 /UG=Mm.182291 /LL=20371 /UG_GENE=Foxp3 /UG_TITLE=forkhead box P3
1450831_at	0.937603	0.111979	1.44248	0.18385	0.981482	0.199331	0.95749	0.0991998	NM_008899	Pou3f2	gb:NM_008899.1 /DB_XREF=gi:6679422 /GEN=Pou3f2 /FEA=FLmRNA /CNT=5 /TID=Mm.56945.1 /TIER=FL /STK=0 /UG=Mm.56945 /LL=18992 /DEF=Mus musculus POU domain, class 3, transcription factor 2 (Pou3f2), mRNA. /PROD=POU domain, class 3, transcription factor 2 /FL=gb:NM_008899.1	6350 ; transcription ; inferred from electronic annotation ; 6355 ; regulation of transcription, DNA-dependent ; inferred from electronic annotation ; 6357 ; regulation of transcription from RNA polymerase II promoter ; inferred from direct assay ; 45449 ; regulation of transcription ; inferred from electronic annotation	5634 ; nucleus ; inferred from direct assay ; 5667 ; transcription factor complex ; inferred from electronic annotation	3677 ; DNA binding ; inferred from direct assay ; 3700 ; transcription factor activity ; inferred from electronic annotation
1455898_x_at	1.2125	0.232189	1.42029	0.342546	0.718651	0.133467	0.796666	0.129253	BB414515	Slc2a3	gb:BB414515 /DB_XREF=gi:9235870 /DB_XREF=BB414515 /CLONE=C430037P04 /FEA=EST /CNT=28 /TID=Mm.21420.3 /TIER=Stack /STK=28 /UG=Mm.21420 /LL=57873 /UG_GENE=AA408729 /UG_TITLE=EST AA408729	6810 ; transport ; inferred from electronic annotation ; 8643 ; carbohydrate transport ; inferred from electronic annotation	5615 ; extracellular space ; Unknown ; 5887 ; integral to plasma membrane ; inferred from electronic annotation ; 16020 ; membrane ; inferred from electronic annotation ; 16021 ; integral to membrane ; Unknown ; 16021 ; integral to membrane ; inferred from electronic annotation	5215 ; transporter activity ; inferred from electronic annotation ; 5351 ; sugar porter activity ; inferred from electronic annotation ; 5355 ; glucose transporter activity ; Unknown ; 5386 ; carrier activity ; inferred from electronic annotation ; 5355 ; glucose transporter activity ; inferred from electronic annotation
1421827_at	1.49554	0.20746	0.973805	0.116755	0.924023	0.241998	0.697732	0.230753	AK004739	Dll4	gb:AK004739.1 /DB_XREF=gi:12836138 /GEN=Dll4 /FEA=FLmRNA /CNT=119 /TID=Mm.143719.1 /TIER=Stack /STK=87 /UG=Mm.143719 /LL=54485 /UG_TITLE=delta-like 4 (Drosophila) /DEF=Mus musculus adult male lung cDNA, RIKEN full-length enriched library, clone:1200013D08:delta-like 4 homolog (Drosophila), full insert sequence. /FL=gb:AF273454.1 gb:AF253469.1 gb:NM_019454.1 gb:AB043893.1	1525 ; angiogenesis ; inferred from mutant phenotype ; 7154 ; cell communication ; inferred from electronic annotation ; 7219 ; Notch signaling pathway ; inferred from electronic annotation ; 7275 ; development ; inferred from electronic annotation ; 30154 ; cell differentiation ; inferred from electronic annotation	5887 ; integral to plasma membrane ; inferred from sequence or structural similarity ; 16020 ; membrane ; inferred from electronic annotation ; 16021 ; integral to membrane ; Unknown ; 16021 ; integral to membrane ; inferred from electronic annotation	5112 ; Notch binding ; inferred from direct assay ; 5509 ; calcium ion binding ; Unknown ; 20037 ; heme binding ; Unknown ; 5509 ; calcium ion binding ; inferred from electronic annotation
1455946_x_at	0.627963	0.123946	1.73162	0.512286	0.778127	0.324545	1.35698	1.69614	AV148480	Tmsb10	gb:AV148480 /DB_XREF=gi:5352613 /DB_XREF=AV148480 /CLONE=2810478L23 /FEA=EST /CNT=26 /TID=Mm.3532.6 /TIER=Stack /STK=23 /UG=Mm.3532 /LL=19240 /UG_GENE=Tmsb10 /UG_TITLE=thymosin, beta 10	7010 ; cytoskeleton organization and biogenesis ; inferred from electronic annotation ; 30036 ; actin cytoskeleton organization and biogenesis ; traceable author statement	5737 ; cytoplasm ; Unknown ; 5856 ; cytoskeleton ; inferred from electronic annotation ; 5737 ; cytoplasm ; inferred from electronic annotation	3779 ; actin binding ; inferred from electronic annotation ; 3785 ; actin monomer binding ; traceable author statement
1425043_s_at	1.4086	0.957096	0.871763	0.210359	0.68445	0.292727	1.74706	0.274314	BC022733	0610037D15Rik	gb:BC022733.1 /DB_XREF=gi:18490523 /FEA=FLmRNA /CNT=12 /TID=Mm.218714.1 /TIER=FL+Stack /STK=8 /UG=Mm.218714 /DEF=Mus musculus, clone MGC:31599 IMAGE:4506628, mRNA, complete cds. /PROD=Unknown (protein for MGC:31599) /FL=gb:BC022733.1
1428294_at	1.045	0.169896	1.34536	0.0869156	0.789031	0.486926	0.935187	0.107608	AK016551	Zfp259	gb:AK016551.1 /DB_XREF=gi:12855343 /GEN=Zfp259 /FEA=mRNA /CNT=81 /TID=Mm.17519.2 /TIER=Stack /STK=10 /UG=Mm.17519 /LL=22687 /UG_TITLE=zinc finger protein 259 /DEF=Mus musculus adult male testis cDNA, RIKEN full-length enriched library, clone:4932436L20:zinc finger protein 259, full insert sequence.		5634 ; nucleus ; inferred from direct assay ; 5737 ; cytoplasm ; inferred from direct assay ; 5634 ; nucleus ; inferred from electronic annotation	3676 ; nucleic acid binding ; inferred from electronic annotation ; 5515 ; protein binding ; inferred from physical interaction ; 8270 ; zinc ion binding ; inferred from direct assay ; 46872 ; metal ion binding ; inferred from electronic annotation ; 5515 ; protein binding ; inferred from electronic annotation ; 8270 ; zinc ion binding ; inferred from electronic annotation
1431980_a_at	1.04568	0.220359	1.26021	0.169526	0.6561	0.122535	1.00464	0.125347	AK009814	As3mt	gb:AK009814.1 /DB_XREF=gi:12844840 /FEA=mRNA /CNT=1 /TID=Mm.28566.2 /TIER=ConsEnd /STK=0 /UG=Mm.28566 /LL=57344 /UG_GENE=Cyt19-pending /UG_TITLE=methyltransferase Cyt19 /DEF=Mus musculus adult male tongue cDNA, RIKEN full-length enriched library, clone:2310045H08:methyltransferase Cyt19, full insert sequence.	46685 ; response to arsenic ; inferred from sequence or structural similarity ; 9404 ; toxin metabolism ; inferred from sequence or structural similarity ; 18872 ; arsonoacetate metabolism ; inferred from sequence or structural similarity	5625 ; soluble fraction ; inferred from sequence or structural similarity ; 5829 ; cytosol ; inferred from sequence or structural similarity ; 5634 ; nucleus ; inferred from electronic annotation	8168 ; methyltransferase activity ; Unknown ; 8757 ; S-adenosylmethionine-dependent methyltransferase activity ; Unknown ; 16740 ; transferase activity ; inferred from electronic annotation ; 30791 ; arsenite methyltransferase activity ; inferred from sequence or structural similarity ; 30792 ; methylarsonite methyltransferase activity ; inferred from sequence or structural similarity ; 8168 ; me…
1435733_x_at	0.932703	0.202044	1.33839	0.402974	0.721028	0.0385098	1.30138	0.320525	AI646809	1500026D16Rik	gb:AI646809 /DB_XREF=gi:4725284 /DB_XREF=ub66a09.x1 /CLONE=IMAGE:1382680 /FEA=EST /CNT=14 /TID=Mm.28690.2 /TIER=Stack /STK=14 /UG=Mm.28690 /LL=68209 /UG_GENE=1500026D16Rik /UG_TITLE=RIKEN cDNA 1500026D16 gene
1415864_at	1.04863	0.344499	1.42695	0.20722	0.784088	0.142643	0.876761	0.150685	NM_007563	Bpgm	gb:BC004589.1 /DB_XREF=gi:13435441 /FEA=FLmRNA /CNT=295 /TID=Mm.22706.1 /TIER=FL+Stack /STK=193 /UG=Mm.22706 /LL=12183 /UG_GENE=Bpgm /DEF=Mus musculus, 2,3-bisphosphoglycerate mutase, clone MGC:6263 IMAGE:3587820, mRNA, complete cds. /PROD=2,3-bisphosphoglycerate mutase /FL=gb:BC004589.1 gb:NM_007563.1	6096 ; glycolysis ; inferred from electronic annotation ; 8152 ; metabolism ; inferred from electronic annotation		3824 ; catalytic activity ; inferred from electronic annotation ; 4082 ; bisphosphoglycerate mutase activity ; inferred from electronic annotation ; 4083 ; bisphosphoglycerate phosphatase activity ; inferred from electronic annotation ; 4619 ; phosphoglycerate mutase activity ; inferred from electronic annotation ; 16787 ; hydrolase activity ; inferred from electronic annotation ; 16853 ; isomera…
1422977_at	0.960329	0.220403	0.916036	0.184234	1.38234	0.0947011	0.704727	0.209657	NM_010327	Gp1bb	gb:NM_010327.1 /DB_XREF=gi:6754039 /GEN=Gp1bb /FEA=FLmRNA /CNT=16 /TID=Mm.20365.1 /TIER=FL /STK=0 /UG=Mm.20365 /LL=14724 /DEF=Mus musculus glycoprotein Ib, beta polypeptide (Gp1bb), mRNA. /PROD=glycoprotein Ib, beta polypeptide /FL=gb:NM_010327.1	7155 ; cell adhesion ; inferred from sequence or structural similarity ; 7596 ; blood coagulation ; inferred from electronic annotation ; 7599 ; hemostasis ; inferred from electronic annotation	5615 ; extracellular space ; Unknown ; 5887 ; integral to plasma membrane ; inferred from sequence or structural similarity ; 16021 ; integral to membrane ; Unknown	5515 ; protein binding ; inferred from electronic annotation
1460668_at	1.33077	0.183752	0.90366	0.0531632	1.58069	0.612107	0.65296	0.211361	NM_010253	Gal	gb:NM_010253.1 /DB_XREF=gi:6753939 /GEN=Gal /FEA=FLmRNA /CNT=47 /TID=Mm.4655.1 /TIER=FL+Stack /STK=40 /UG=Mm.4655 /LL=14419 /DEF=Mus musculus galanin (Gal), mRNA. /PROD=galanin /FL=gb:NM_010253.1	7218 ; neuropeptide signaling pathway ; inferred from mutant phenotype ; 7399 ; nervous system development ; inferred from mutant phenotype ; 7218 ; neuropeptide signaling pathway ; inferred from electronic annotation	5576 ; extracellular region ; inferred from electronic annotation ; 5615 ; extracellular space ; Unknown	5179 ; hormone activity ; inferred from electronic annotation
1416053_at	1.28987	0.237457	1.29738	0.233324	0.618084	0.241489	0.723658	0.142901	NM_008516	Lrrn1	gb:NM_008516.1 /DB_XREF=gi:6678723 /GEN=Lrrn1 /FEA=FLmRNA /CNT=157 /TID=Mm.4640.1 /TIER=FL+Stack /STK=138 /UG=Mm.4640 /LL=16979 /DEF=Mus musculus leucine rich repeat protein 1, neuronal (Lrrn1), mRNA. /PROD=leucine rich repeat protein 1, neuronal /FL=gb:NM_008516.1 gb:D45913.1		5615 ; extracellular space ; Unknown ; 16021 ; integral to membrane ; Unknown ; 16021 ; integral to membrane ; inferred from electronic annotation
1448592_at	0.953504	0.102167	1.1335	0.306478	0.621399	0.100213	1.04437	0.0302567	NM_019922	Crtap	gb:NM_019922.1 /DB_XREF=gi:9910169 /GEN=Crtap /FEA=FLmRNA /CNT=102 /TID=Mm.20904.1 /TIER=FL+Stack /STK=56 /UG=Mm.20904 /LL=56693 /DEF=Mus musculus cartilage associated protein (Crtap), mRNA. /PROD=cartilage associated protein /FL=gb:NM_019922.1		5578 ; extracellular matrix (sensu Metazoa) ; inferred from electronic annotation ; 5615 ; extracellular space ; Unknown	5488 ; binding ; inferred from electronic annotation
1415978_at	1.10954	0.246545	0.906595	0.275384	1.23005	0.146983	0.571239	0.136178	NM_023279	Tubb3	gb:NM_023279.1 /DB_XREF=gi:12963614 /GEN=Tubb3 /FEA=FLmRNA /CNT=233 /TID=Mm.40068.1 /TIER=FL+Stack /STK=155 /UG=Mm.40068 /LL=22152 /DEF=Mus musculus tubulin, beta 3 (Tubb3), mRNA. /PROD=tubulin, beta 3 /FL=gb:NM_023279.1 gb:AF312873.1	7017 ; microtubule-based process ; inferred from electronic annotation ; 7018 ; microtubule-based movement ; inferred from electronic annotation ; 51258 ; protein polymerization ; inferred from electronic annotation	5737 ; cytoplasm ; inferred from electronic annotation ; 5739 ; mitochondrion ; inferred from direct assay ; 5874 ; microtubule ; inferred from electronic annotation ; 15630 ; microtubule cytoskeleton ; inferred from direct assay ; 43234 ; protein complex ; inferred from electronic annotation	166 ; nucleotide binding ; inferred from electronic annotation ; 3924 ; GTPase activity ; inferred from electronic annotation ; 5198 ; structural molecule activity ; inferred from electronic annotation ; 5200 ; structural constituent of cytoskeleton ; inferred from electronic annotation ; 5525 ; GTP binding ; inferred from electronic annotation
1434353_at	0.847693	0.177497	1.21457	0.198723	0.727167	0.142444	1.37696	0.227303	BM200222	Sfmbt2	gb:BM200222 /DB_XREF=gi:17753415 /DB_XREF=C0207D10-3 /CLONE=C0207D10 /FEA=EST /CNT=50 /TID=Mm.27840.1 /TIER=Stack /STK=34 /UG=Mm.27840 /LL=27959 /UG_GENE=D2Wsu23e /UG_TITLE=DNA segment, Chr 2, Wayne State University 23, expressed	45449 ; regulation of transcription ; inferred from electronic annotation	5634 ; nucleus ; inferred from electronic annotation
1437607_at	1.04014	0.589215	0.733958	0.214704	1.39868	0.163811	0.814697	0.145769	BB357165	Gcnt2	gb:BB357165 /DB_XREF=gi:9068993 /DB_XREF=BB357165 /CLONE=C030019D14 /FEA=EST /CNT=16 /TID=Mm.23803.3 /TIER=Stack /STK=16 /UG=Mm.23803 /LL=14538 /UG_GENE=Gcnt2 /UG_TITLE=glucosaminyltransferase, I-branching enzyme		5795 ; Golgi stack ; inferred from electronic annotation ; 16020 ; membrane ; inferred from electronic annotation ; 16021 ; integral to membrane ; inferred from electronic annotation	8109 ; N-acetyllactosaminide beta-1,6-N-acetylglucosaminyltransferase activity ; inferred from electronic annotation ; 8375 ; acetylglucosaminyltransferase activity ; inferred from direct assay ; 16740 ; transferase activity ; inferred from electronic annotation ; 16757 ; transferase activity, transferring glycosyl groups ; inferred from electronic annotation ; 8375 ; acetylglucosaminyltransferas…
1438115_a_at	0.985769	0.306718	1.08696	0.241878	0.817169	0.171322	1.60549	0.220421	BB805362	Slc9a3r1	gb:BB805362 /DB_XREF=gi:16977991 /DB_XREF=BB805362 /CLONE=G630068J09 /FEA=EST /CNT=13 /TID=Mm.27842.3 /TIER=Stack /STK=12 /UG=Mm.27842 /LL=26941 /UG_GENE=Slc9a3r1 /UG_TITLE=solute carrier family 9 (sodiumhydrogen exchanger), isoform 3 regulator 1	16055 ; Wnt receptor signaling pathway ; inferred from electronic annotation ; 19933 ; cAMP-mediated signaling ; inferred from sequence or structural similarity ; 30643 ; phosphate ion homeostasis ; inferred from mutant phenotype	16324 ; apical plasma membrane ; inferred from direct assay ; 45177 ; apical part of cell ; inferred from direct assay	5515 ; protein binding ; inferred from sequence or structural similarity ; 5515 ; protein binding ; inferred from electronic annotation
1452249_at	1.06853	0.165041	0.682528	0.0495488	1.43221	0.618961	0.922754	0.29402	BC022643	Prickle1	gb:BC022643.1 /DB_XREF=gi:18490571 /FEA=mRNA /CNT=59 /TID=Mm.206145.1 /TIER=Stack /STK=35 /UG=Mm.206145 /LL=106042 /UG_GENE=1110058P22Rik /UG_TITLE=RIKEN cDNA 1110058P22 gene /DEF=Mus musculus, clone IMAGE:4215628, mRNA.			8270 ; zinc ion binding ; inferred from electronic annotation ; 46872 ; metal ion binding ; inferred from electronic annotation
1417129_a_at	0.941789	0.295229	1.59944	0.394492	0.729562	0.085962	0.916165	0.143266	U68384	Mrg1	gb:U68384.1 /DB_XREF=gi:1679671 /GEN=Mrg1b /FEA=FLmRNA /CNT=105 /TID=Mm.31436.1 /TIER=FL+Stack /STK=55 /UG=Mm.31436 /LL=17536 /DEF=Mus musculus Meis1-related protein 1b (Mrg1b) mRNA, complete cds. /PROD=Meis1-related protein 1b /FL=gb:NM_010825.1 gb:BC017375.1 gb:U68384.1	1654 ; eye development ; inferred from genetic interaction ; 6355 ; regulation of transcription, DNA-dependent ; inferred from electronic annotation ; 45449 ; regulation of transcription ; inferred from electronic annotation ; 6350 ; transcription ; inferred from electronic annotation	5634 ; nucleus ; inferred from direct assay ; 5634 ; nucleus ; inferred from electronic annotation	3677 ; DNA binding ; inferred from direct assay ; 3700 ; transcription factor activity ; inferred from electronic annotation ; 3677 ; DNA binding ; inferred from electronic annotation
1422444_at	0.740316	0.109493	1.11969	0.263731	0.971672	0.0666323	1.54924	0.30648	BM935811	Itga6	gb:NM_008397.1 /DB_XREF=gi:7110658 /GEN=Itga6 /FEA=FLmRNA /CNT=336 /TID=Mm.25232.1 /TIER=FL+Stack /STK=112 /UG=Mm.25232 /LL=16403 /DEF=Mus musculus integrin alpha 6 (Itga6), mRNA. /PROD=integrin alpha 6 /FL=gb:NM_008397.1	7155 ; cell adhesion ; inferred from electronic annotation ; 7160 ; cell-matrix adhesion ; inferred from electronic annotation ; 7229 ; integrin-mediated signaling pathway ; inferred from electronic annotation	5886 ; plasma membrane ; inferred from direct assay ; 8305 ; integrin complex ; inferred from direct assay ; 16021 ; integral to membrane ; Unknown ; 16323 ; basolateral plasma membrane ; inferred from direct assay ; 8305 ; integrin complex ; inferred from electronic annotation ; 16021 ; integral to membrane ; inferred from electronic annotation	4872 ; receptor activity ; inferred from electronic annotation ; 5509 ; calcium ion binding ; inferred from electronic annotation ; 5515 ; protein binding ; inferred from electronic annotation
1450258_a_at	1.28048	0.178154	0.924328	0.0580069	1.31223	0.395724	0.781016	0.0859196	NM_010488	Elavl4	gb:NM_010488.1 /DB_XREF=gi:6754265 /GEN=Elavl4 /FEA=FLmRNA /CNT=7 /TID=Mm.3970.1 /TIER=FL /STK=2 /UG=Mm.3970 /LL=15572 /DEF=Mus musculus ELAV (embryonic lethal, abnormal vision, Drosophila)-like 4 (Hu antigen D) (Elavl4), mRNA. /PROD=HU-antigen D /FL=gb:NM_010488.1 gb:AF041341.1			166 ; nucleotide binding ; inferred from electronic annotation ; 3676 ; nucleic acid binding ; inferred from electronic annotation ; 3723 ; RNA binding ; inferred from electronic annotation
1425483_at	0.798446	0.1253	1.2401	0.257828	0.887419	0.106158	1.84117	0.533633	BB547854	Tox	gb:AF472514.1 /DB_XREF=gi:18699613 /GEN=Tox /FEA=FLmRNA /CNT=88 /TID=Mm.87051.1 /TIER=FL /STK=1 /UG=Mm.87051 /DEF=Mus musculus thymus high mobility group box protein TOX (Tox) mRNA, complete cds. /PROD=thymus high mobility group box protein TOX /FL=gb:AF472514.1	6355 ; regulation of transcription, DNA-dependent ; inferred from electronic annotation	785 ; chromatin ; inferred from electronic annotation ; 5634 ; nucleus ; inferred from electronic annotation	3677 ; DNA binding ; inferred from electronic annotation
1453957_a_at	0.999538	0.0382775	1.00962	0.182093	0.640111	0.106809	1.07415	0.0522065	AK011797	Igf2bp3	gb:AK011797.1 /DB_XREF=gi:12848149 /FEA=mRNA /CNT=2 /TID=Mm.18496.2 /TIER=ConsEnd /STK=1 /UG=Mm.18496 /LL=140488 /UG_GENE=Igf2bp3 /UG_TITLE=insulin-like growth factor 2, binding protein 3 /DEF=Mus musculus 10 days embryo whole body cDNA, RIKEN full-length enriched library, clone:2610101N11:homolog to PUTATIVE RNA BINDING PROTEIN KOC (KOC), full insert sequence.			3676 ; nucleic acid binding ; inferred from electronic annotation ; 166 ; nucleotide binding ; inferred from electronic annotation ; 3723 ; RNA binding ; inferred from electronic annotation
1448785_at	1.59238	0.315225	0.816188	0.129304	0.910186	0.107244	1.13364	0.19685	BG072085	Cbfa2t1h	gb:NM_009822.1 /DB_XREF=gi:6753299 /GEN=Cbfa2t1h /FEA=FLmRNA /CNT=111 /TID=Mm.4909.1 /TIER=FL+Stack /STK=40 /UG=Mm.4909 /LL=12395 /DEF=Mus musculus CBFA2T1 identified gene homolog (human) (Cbfa2t1h), mRNA. /PROD=CBFA2T1 identified gene homolog (human) /FL=gb:NM_009822.1 gb:D32007.1	6350 ; transcription ; inferred from electronic annotation ; 6355 ; regulation of transcription, DNA-dependent ; inferred from direct assay ; 45444 ; fat cell differentiation ; inferred from direct assay ; 51101 ; regulation of DNA binding ; inferred from direct assay ; 6355 ; regulation of transcription, DNA-dependent ; inferred from electronic annotation	5634 ; nucleus ; inferred from direct assay ; 5634 ; nucleus ; inferred from electronic annotation	3677 ; DNA binding ; inferred from direct assay ; 3700 ; transcription factor activity ; inferred from electronic annotation ; 5515 ; protein binding ; inferred from physical interaction ; 16564 ; transcriptional repressor activity ; inferred from direct assay ; 42803 ; protein homodimerization activity ; inferred from physical interaction ; 46872 ; metal ion binding ; inferred from electronic an…
1423526_at	0.918065	0.0625913	1.43762	0.194255	1.08494	0.221308	1.03938	0.126537	BM247863	Arid3b	gb:BM247863 /DB_XREF=gi:17883133 /DB_XREF=K0808B02-3 /CLONE=K0808B02 /FEA=FLmRNA /CNT=51 /TID=Mm.25717.1 /TIER=Stack /STK=13 /UG=Mm.25717 /LL=56380 /UG_GENE=Dri2 /UG_TITLE=dead ringer homolog 2 (Drosophila) /FL=gb:NM_019689.1 gb:AF116847.1		5622 ; intracellular ; Unknown ; 5622 ; intracellular ; inferred from electronic annotation	3677 ; DNA binding ; Unknown ; 3677 ; DNA binding ; inferred from electronic annotation
1419123_a_at	0.664203	0.103311	1.04336	0.283925	0.839969	0.346025	1.17903	0.138643	NM_019971	Pdgfc	gb:NM_019971.1 /DB_XREF=gi:10242384 /GEN=Pdgfc /FEA=FLmRNA /CNT=56 /TID=Mm.40268.1 /TIER=FL+Stack /STK=13 /UG=Mm.40268 /LL=54635 /DEF=Mus musculus platelet-derived growth factor, C polypeptide (Pdgfc), mRNA. /PROD=platelet-derived growth factor, C polypeptide /FL=gb:AF266467.1 gb:NM_019971.1 gb:AF117608.1 gb:AF286725.1	7171 ; transmembrane receptor protein tyrosine kinase activation (dimerization) ; inferred from direct assay ; 8284 ; positive regulation of cell proliferation ; inferred from direct assay ; 9887 ; organ morphogenesis ; inferred from genetic interaction ; 9887 ; organ morphogenesis ; inferred from mutant phenotype ; 48008 ; platelet-derived growth factor receptor signaling pathway ; inferred from…	5576 ; extracellular region ; inferred from direct assay ; 5615 ; extracellular space ; Unknown ; 16020 ; membrane ; inferred from electronic annotation	5161 ; platelet-derived growth factor receptor binding ; inferred from direct assay ; 8083 ; growth factor activity ; inferred from electronic annotation
1450769_s_at	1.23393	0.217354	1.18151	0.258561	0.924943	0.243579	0.655374	0.107365	BI076697	Stard5	gb:BI076697 /DB_XREF=gi:14515354 /DB_XREF=L0210C01-3 /CLONE=L0210C01 /FEA=FLmRNA /CNT=116 /TID=Mm.25702.1 /TIER=Stack /STK=48 /UG=Mm.25702 /LL=67714 /UG_GENE=2310058G22Rik /UG_TITLE=RIKEN cDNA 2310058G22 gene /FL=gb:NM_023377.2 gb:AF480302.1	6694 ; steroid biosynthesis ; inferred from electronic annotation ; 6810 ; transport ; inferred from electronic annotation ; 6869 ; lipid transport ; inferred from electronic annotation		8289 ; lipid binding ; inferred from electronic annotation ; 15485 ; cholesterol binding ; inferred from sequence or structural similarity ; 17127 ; cholesterol transporter activity ; inferred from electronic annotation ; 15485 ; cholesterol binding ; inferred from electronic annotation
1417127_at	0.96788	0.32343	1.46708	0.208427	0.824009	0.114493	1.09368	0.216869	BC016426	Msx1	gb:BC016426.1 /DB_XREF=gi:16741154 /FEA=FLmRNA /CNT=112 /TID=Mm.870.1 /TIER=FL+Stack /STK=55 /UG=Mm.870 /LL=17701 /UG_GENE=Msx1 /DEF=Mus musculus, Similar to homeo box, msh-like 1, clone MGC:25404 IMAGE:4923403, mRNA, complete cds. /PROD=Similar to homeo box, msh-like 1 /FL=gb:NM_010835.1 gb:AF308572.1 gb:BC016426.1	6350 ; transcription ; inferred from electronic annotation ; 6355 ; regulation of transcription, DNA-dependent ; inferred from electronic annotation ; 7275 ; development ; inferred from electronic annotation ; 7517 ; muscle development ; inferred from physical interaction ; 30326 ; embryonic limb morphogenesis ; inferred from genetic interaction ; 30900 ; forebrain development ; inferred from mut…	5634 ; nucleus ; inferred from electronic annotation ; 5667 ; transcription factor complex ; inferred from electronic annotation	3677 ; DNA binding ; inferred from direct assay ; 3700 ; transcription factor activity ; inferred from electronic annotation ; 5515 ; protein binding ; inferred from physical interaction ; 16564 ; transcriptional repressor activity ; inferred from direct assay ; 3677 ; DNA binding ; inferred from electronic annotation
1419137_at	0.851152	0.155575	1.09559	0.447491	0.877902	0.0685374	1.41654	0.200955	NM_021423	Shank3	gb:NM_021423.1 /DB_XREF=gi:10946785 /GEN=Shank3 /FEA=FLmRNA /CNT=22 /TID=Mm.40237.1 /TIER=FL+Stack /STK=13 /UG=Mm.40237 /LL=58234 /DEF=Mus musculus SH3ankyrin domain gene 3 (Shank3), mRNA. /PROD=SH3ankyrin domain gene 3 /FL=gb:NM_021423.1	165 ; MAPKKK cascade ; inferred from genetic interaction ; 1838 ; embryonic epithelial tube formation ; inferred from genetic interaction ; 7242 ; intracellular signaling cascade ; Unknown		5515 ; protein binding ; inferred from physical interaction ; 5515 ; protein binding ; inferred from electronic annotation
1438510_a_at	0.779651	0.18324	1.40611	0.0209267	0.828566	0.186576	1.22093	0.328065	BB451746	Hars	gb:BB451746 /DB_XREF=gi:9312781 /DB_XREF=BB451746 /CLONE=D130012J02 /FEA=EST /CNT=12 /TID=Mm.10528.2 /TIER=Stack /STK=10 /UG=Mm.10528 /LL=15115 /UG_GENE=Hars /UG_TITLE=histidyl tRNA synthetase	6412 ; protein biosynthesis ; inferred from electronic annotation ; 6418 ; tRNA aminoacylation for protein translation ; inferred from electronic annotation ; 6427 ; histidyl-tRNA aminoacylation ; inferred from electronic annotation	5737 ; cytoplasm ; inferred from electronic annotation	166 ; nucleotide binding ; inferred from electronic annotation ; 4812 ; tRNA ligase activity ; inferred from electronic annotation ; 4821 ; histidine-tRNA ligase activity ; inferred from electronic annotation ; 5524 ; ATP binding ; inferred from electronic annotation ; 16874 ; ligase activity ; inferred from electronic annotation
1416778_at	0.866608	0.145794	0.92181	0.272215	1.10613	0.40984	1.46389	0.103643	BE197945	Sdpr	gb:NM_138741.1 /DB_XREF=gi:20270266 /GEN=Sdpr /FEA=FLmRNA /CNT=150 /TID=Mm.220962.1 /TIER=FL+Stack /STK=70 /UG=Mm.220962 /LL=20324 /DEF=Mus musculus serum deprivation response (Sdpr), mRNA. /PROD=serum deprivation response /FL=gb:NM_138741.1 gb:BC027005.1 gb:BC020008.1
1448955_s_at	1.31011	0.218792	0.964675	0.173931	0.965162	0.458779	0.556314	0.134326	NM_012061	Cadps	gb:NM_012061.1 /DB_XREF=gi:6753237 /GEN=Cadps /FEA=FLmRNA /CNT=46 /TID=Mm.5058.1 /TIER=FL+Stack /STK=30 /UG=Mm.5058 /LL=27062 /DEF=Mus musculus Ca<2+>dependent activator protein for secretion (Cadps), mRNA. /PROD=Ca<2+>dependent activator protein for secretion /FL=gb:D86214.1 gb:NM_012061.1			5515 ; protein binding ; inferred from physical interaction
1418285_at	1.32624	0.341286	1.29847	0.120125	0.842789	0.148364	0.941378	0.0861001	NM_010110	Efnb1	gb:NM_010110.1 /DB_XREF=gi:6753725 /GEN=Efnb1 /FEA=FLmRNA /CNT=83 /TID=Mm.3374.1 /TIER=FL+Stack /STK=26 /UG=Mm.3374 /LL=13641 /DEF=Mus musculus ephrin B1 (Efnb1), mRNA. /PROD=ephrin B1 /FL=gb:U12983.1 gb:NM_010110.1	1755 ; neural crest cell migration ; inferred from mutant phenotype ; 7275 ; development ; inferred from electronic annotation ; 7399 ; nervous system development ; inferred from electronic annotation ; 7411 ; axon guidance ; inferred from mutant phenotype ; 9880 ; embryonic pattern specification ; inferred from mutant phenotype ; 30154 ; cell differentiation ; inferred from electronic annotation…	5615 ; extracellular space ; Unknown ; 16020 ; membrane ; inferred from electronic annotation ; 16021 ; integral to membrane ; Unknown ; 45121 ; lipid raft ; inferred from direct assay ; 16021 ; integral to membrane ; inferred from electronic annotation	5515 ; protein binding ; inferred from physical interaction ; 46875 ; ephrin receptor binding ; inferred from physical interaction
1450262_at	0.839415	0.380714	0.738712	0.137736	1.54128	0.268524	1.08776	0.306736	NM_019952	Clcf1	gb:NM_019952.1 /DB_XREF=gi:9910313 /GEN=Bsf3-pending /FEA=FLmRNA /CNT=6 /TID=Mm.32518.1 /TIER=FL /STK=2 /UG=Mm.32518 /LL=56708 /DEF=Mus musculus B-cell stimulating factor 3 (Bsf3-pending), mRNA. /PROD=B-cell stimulating factor 3 /FL=gb:AF176913.1 gb:NM_019952.1	7166 ; cell surface receptor linked signal transduction ; inferred from direct assay ; 7259 ; JAK-STAT cascade ; inferred from direct assay ; 30183 ; B cell differentiation ; inferred from direct assay ; 19221 ; cytokine and chemokine mediated signaling pathway ; inferred from sequence or structural similarity ; 42517 ; positive regulation of tyrosine phosphorylation of Stat3 protein ; inferred f…	5615 ; extracellular space ; Unknown ; 5576 ; extracellular region ; inferred from sequence or structural similarity ; 5615 ; extracellular space ; inferred from electronic annotation	5125 ; cytokine activity ; inferred from direct assay ; 5102 ; receptor binding ; inferred from sequence or structural similarity ; 5125 ; cytokine activity ; inferred from sequence or structural similarity ; 8083 ; growth factor activity ; inferred from sequence or structural similarity ; 5125 ; cytokine activity ; inferred from electronic annotation
1450863_a_at	1.18618	0.318907	0.833131	0.270942	1.39384	0.0612947	0.64407	0.165495	BQ174703	Dcamkl1	gb:BQ174703 /DB_XREF=gi:20350195 /DB_XREF=UI-M-DJ2-bwb-a-18-0-UI.s1 /CLONE=UI-M-DJ2-bwb-a-18-0-UI /FEA=FLmRNA /CNT=110 /TID=Mm.44752.1 /TIER=Stack /STK=47 /UG=Mm.44752 /LL=13175 /UG_GENE=Dcamkl1 /UG_TITLE=double cortin and calciumcalmodulin-dependent protein kinase-like 1 /FL=gb:AF155819.1 gb:NM_019978.1	6468 ; protein amino acid phosphorylation ; inferred from electronic annotation ; 7242 ; intracellular signaling cascade ; inferred from electronic annotation ; 7275 ; development ; inferred from electronic annotation ; 7399 ; nervous system development ; inferred from electronic annotation ; 30154 ; cell differentiation ; inferred from electronic annotation		166 ; nucleotide binding ; inferred from electronic annotation ; 4672 ; protein kinase activity ; inferred from electronic annotation ; 4674 ; protein serine/threonine kinase activity ; inferred from electronic annotation ; 5524 ; ATP binding ; inferred from electronic annotation ; 16301 ; kinase activity ; inferred from electronic annotation ; 16740 ; transferase activity ; inferred from electro…
1416661_at	0.660573	0.233779	0.908349	0.20923	0.821676	0.393856	1.50815	0.0457995	AW701127	Eif3s10	gb:BB835796 /DB_XREF=gi:17014039 /DB_XREF=BB835796 /CLONE=G930038N11 /FEA=FLmRNA /CNT=376 /TID=Mm.2238.1 /TIER=Stack /STK=11 /UG=Mm.2238 /LL=13669 /UG_GENE=Eif3 /UG_TITLE=eukaryotic translation initiation factor 3 /FL=gb:U14172.1 gb:NM_010123.1	6412 ; protein biosynthesis ; inferred from electronic annotation	5634 ; nucleus ; inferred from electronic annotation	3743 ; translation initiation factor activity ; inferred from electronic annotation
1427133_s_at	1.36593	0.202839	1.27242	0.344411	0.729975	0.1614	0.777206	0.156422	C80829	LOC545422	gb:BM119915 /DB_XREF=gi:17087941 /DB_XREF=L0932D03-3 /CLONE=L0932D03 /FEA=mRNA /CNT=75 /TID=Mm.23847.1 /TIER=Stack /STK=14 /UG=Mm.23847 /LL=14725 /UG_GENE=Lrp2 /UG_TITLE=low density lipoprotein receptor-related protein 2
1449351_s_at	0.839924	0.101659	1.01308	0.0231757	0.938645	0.0770505	1.35725	0.14258	NM_019971	Pdgfc	gb:NM_019971.1 /DB_XREF=gi:10242384 /GEN=Pdgfc /FEA=FLmRNA /CNT=56 /TID=Mm.40268.1 /TIER=FL+Stack /STK=13 /UG=Mm.40268 /LL=54635 /DEF=Mus musculus platelet-derived growth factor, C polypeptide (Pdgfc), mRNA. /PROD=platelet-derived growth factor, C polypeptide /FL=gb:AF266467.1 gb:NM_019971.1 gb:AF117608.1 gb:AF286725.1	7171 ; transmembrane receptor protein tyrosine kinase activation (dimerization) ; inferred from direct assay ; 8284 ; positive regulation of cell proliferation ; inferred from direct assay ; 9887 ; organ morphogenesis ; inferred from genetic interaction ; 9887 ; organ morphogenesis ; inferred from mutant phenotype ; 48008 ; platelet-derived growth factor receptor signaling pathway ; inferred from…	5576 ; extracellular region ; inferred from direct assay ; 5615 ; extracellular space ; Unknown ; 16020 ; membrane ; inferred from electronic annotation	5161 ; platelet-derived growth factor receptor binding ; inferred from direct assay ; 8083 ; growth factor activity ; inferred from electronic annotation
1425879_at	1.3989	0.122586	0.503925	0.166637	1.12508	0.232319	0.64915	0.590984	AF290196	Zfp352	gb:AF290196.1 /DB_XREF=gi:17483741 /FEA=FLmRNA /CNT=4 /TID=Mm.214642.1 /TIER=FL /STK=1 /UG=Mm.214642 /DEF=Mus musculus zinc finger protein 352 mRNA, complete cds. /PROD=zinc finger protein 352 /FL=gb:AF290196.1		5634 ; nucleus ; inferred from electronic annotation	46872 ; metal ion binding ; inferred from electronic annotation ; 3676 ; nucleic acid binding ; inferred from electronic annotation ; 8270 ; zinc ion binding ; inferred from electronic annotation
1426412_at	0.900383	0.308121	1.04209	0.285961	1.1064	0.0420612	0.598562	0.106357	BM116592	Neurod1	gb:AK005073.1 /DB_XREF=gi:12836749 /GEN=Neurod1 /FEA=FLmRNA /CNT=71 /TID=Mm.4636.1 /TIER=Stack /STK=26 /UG=Mm.4636 /LL=18012 /UG_TITLE=neurogenic differentiation 1 /DEF=Mus musculus adult male cerebellum cDNA, RIKEN full-length enriched library, clone:1500000C11:neurogenic differentiation 1, full insert sequence. /FL=gb:BC018241.1	1747 ; eye development (sensu Mammalia) ; inferred from genetic interaction ; 6350 ; transcription ; inferred from electronic annotation ; 6355 ; regulation of transcription, DNA-dependent ; inferred from direct assay ; 7275 ; development ; inferred from electronic annotation ; 7399 ; nervous system development ; inferred from electronic annotation ; 30154 ; cell differentiation ; inferred from e…	5634 ; nucleus ; Unknown ; 5634 ; nucleus ; inferred from direct assay ; 5634 ; nucleus ; inferred from electronic annotation	3677 ; DNA binding ; inferred from direct assay ; 5515 ; protein binding ; inferred from physical interaction ; 16563 ; transcriptional activator activity ; inferred from direct assay ; 30528 ; transcription regulator activity ; inferred from electronic annotation ; 3677 ; DNA binding ; inferred from electronic annotation
1424615_at	0.940685	0.194545	1.40611	0.238452	0.727046	0.10928	1.02029	0.186057	BG063931	MGI:2385286	gb:BG063931 /DB_XREF=gi:12546494 /DB_XREF=H3013E05-3 /CLONE=H3013E05 /FEA=FLmRNA /CNT=221 /TID=Mm.28397.1 /TIER=Stack /STK=136 /UG=Mm.28397 /UG_TITLE=Mus musculus, Similar to FGF receptor activating protein 1, clone MGC:8108 IMAGE:3588752, mRNA, complete cds /FL=gb:BC004794.1			4872 ; receptor activity ; inferred from electronic annotation
1416981_at	1.58575	0.146001	0.953973	0.358298	0.744519	0.209469	0.722645	0.299689	AI462296	Foxo1	gb:NM_019739.1 /DB_XREF=gi:9789948 /GEN=Foxo1 /FEA=FLmRNA /CNT=233 /TID=Mm.29891.1 /TIER=FL+Stack /STK=61 /UG=Mm.29891 /LL=56458 /DEF=Mus musculus forkhead box O1 (Foxo1), mRNA. /PROD=forkhead box O1a /FL=gb:AF114258.1 gb:NM_019739.1 gb:AF126056.1	1568 ; blood vessel development ; inferred from mutant phenotype ; 6350 ; transcription ; inferred from electronic annotation ; 6355 ; regulation of transcription, DNA-dependent ; inferred from direct assay ; 8286 ; insulin receptor signaling pathway ; inferred from mutant phenotype ; 42127 ; regulation of cell proliferation ; inferred from mutant phenotype ; 6355 ; regulation of transcription, D…	5634 ; nucleus ; inferred from direct assay ; 5737 ; cytoplasm ; inferred from direct assay ; 5634 ; nucleus ; inferred from electronic annotation	3677 ; DNA binding ; inferred from direct assay ; 3700 ; transcription factor activity ; inferred from direct assay ; 3677 ; DNA binding ; inferred from electronic annotation ; 3700 ; transcription factor activity ; inferred from electronic annotation
1425752_at	1.16336	0.340953	1.46589	0.167485	0.767109	0.242682	0.754742	0.165983	AJ132857	BC014805	gb:AJ132857.1 /DB_XREF=gi:18073121 /GEN=UST3m /FEA=FLmRNA /CNT=7 /TID=Mm.207060.1 /TIER=ConsEnd /STK=0 /UG=Mm.207060 /DEF=Mus musculus mRNA for putative integral membrane transport protein. /PROD=putative integral membrane transport protein /FL=gb:BC014805.1	6810 ; transport ; inferred from electronic annotation	16021 ; integral to membrane ; inferred from electronic annotation	5215 ; transporter activity ; inferred from electronic annotation
1425158_at	1.00488	0.0900023	0.957516	0.116373	1.35952	0.208295	0.728167	0.104906	AF306667	Tbx20	gb:AF306667.1 /DB_XREF=gi:12082749 /GEN=Tbx20 /FEA=FLmRNA /CNT=19 /TID=Mm.31452.2 /TIER=FL /STK=5 /UG=Mm.31452 /LL=57246 /DEF=Mus musculus T-box transcription factor TBX20 (Tbx20) mRNA, complete cds. /PROD=T-box transcription factor TBX20 /FL=gb:AF306667.1	1569 ; patterning of blood vessels ; inferred from mutant phenotype ; 1947 ; heart looping ; inferred from mutant phenotype ; 6350 ; transcription ; inferred from electronic annotation ; 6355 ; regulation of transcription, DNA-dependent ; inferred from electronic annotation ; 6936 ; muscle contraction ; inferred from mutant phenotype ; 8015 ; circulation ; inferred from mutant phenotype ; 9953 ; …	5634 ; nucleus ; inferred from electronic annotation	3677 ; DNA binding ; inferred from electronic annotation ; 3700 ; transcription factor activity ; traceable author statement ; 3700 ; transcription factor activity ; inferred from electronic annotation
1421622_a_at	1.12645	0.256428	0.843813	0.451748	1.40605	0.0688437	0.649327	0.153167	NM_019688	Rapgef4	gb:NM_019688.1 /DB_XREF=gi:9790086 /GEN=Cgef2-pending /FEA=FLmRNA /CNT=3 /TID=Mm.196153.1 /TIER=FL /STK=2 /UG=Mm.196153 /LL=56508 /DEF=Mus musculus cAMP-regulated guanine nucleotide exchange factor II (Cgef2-pending), mRNA. /PROD=Cgef2-pending /FL=gb:AF115480.1 gb:NM_019688.1	6468 ; protein amino acid phosphorylation ; Unknown ; 6887 ; exocytosis ; inferred from electronic annotation ; 7165 ; signal transduction ; inferred from electronic annotation ; 7242 ; intracellular signaling cascade ; Unknown ; 7264 ; small GTPase mediated signal transduction ; Unknown ; 17156 ; calcium ion-dependent exocytosis ; inferred from direct assay ; 17157 ; regulation of exocytosis ; i…	5829 ; cytosol ; inferred from direct assay ; 5952 ; cAMP-dependent protein kinase complex ; Unknown ; 5952 ; cAMP-dependent protein kinase complex ; inferred from electronic annotation	166 ; nucleotide binding ; inferred from electronic annotation ; 5085 ; guanyl-nucleotide exchange factor activity ; inferred from direct assay ; 5515 ; protein binding ; inferred from physical interaction ; 8603 ; cAMP-dependent protein kinase regulator activity ; Unknown ; 30552 ; 3',5'-cAMP binding ; inferred from electronic annotation ; 5085 ; guanyl-nucleotide exchange factor activity ; infe…
1423328_at	1.05988	0.0429143	0.778161	0.0999262	1.38589	0.191071	0.592015	0.270683	AU017649	Gdap1	gb:AK020672.1 /DB_XREF=gi:12861324 /FEA=FLmRNA /CNT=65 /TID=Mm.18218.1 /TIER=Stack /STK=15 /UG=Mm.18218 /LL=14545 /UG_GENE=Gdap1 /UG_TITLE=ganglioside-induced differentiation-associated-protein 1 /DEF=Mus musculus 16 days neonate cerebellum cDNA, RIKEN full-length enriched library, clone:9630008H22:ganglioside-induced differentiation-associated-protein 1, full insert sequence. /FL=gb:NM_010267.1		16021 ; integral to membrane ; Unknown
1418486_at	0.848758	0.0550824	1.15279	0.421921	1.36212	0.199246	1.0215	0.104346	NM_011704	Vnn1	gb:NM_011704.1 /DB_XREF=gi:6755978 /GEN=Vnn1 /FEA=FLmRNA /CNT=43 /TID=Mm.27154.1 /TIER=FL+Stack /STK=23 /UG=Mm.27154 /LL=22361 /DEF=Mus musculus vanin 1 (Vnn1), mRNA. /PROD=vanin 1 /FL=gb:BC019203.1 gb:NM_011704.1	6807 ; nitrogen compound metabolism ; inferred from electronic annotation	5615 ; extracellular space ; Unknown ; 16020 ; membrane ; inferred from electronic annotation	16787 ; hydrolase activity ; inferred from electronic annotation ; 16810 ; hydrolase activity, acting on carbon-nitrogen (but not peptide) bonds ; inferred from electronic annotation ; 16811 ; hydrolase activity, acting on carbon-nitrogen (but not peptide) bonds, in linear amides ; inferred from electronic annotation
1418527_a_at	0.989117	0.108837	1.04808	0.172974	0.74313	0.0591232	1.39835	0.383609	NM_010178	Fusip1	gb:BB778301 /DB_XREF=gi:16939001 /DB_XREF=BB778301 /CLONE=G430045H04 /FEA=FLmRNA /CNT=106 /TID=Mm.10229.1 /TIER=Stack /STK=8 /UG=Mm.10229 /LL=14105 /UG_GENE=Nssr /UG_TITLE=neural-salient serinearginine-rich /FL=gb:AF042383.1 gb:NM_010178.1 gb:AB015895.1	244 ; assembly of spliceosomal tri-snRNP ; Unknown ; 245 ; spliceosome assembly ; Unknown ; 395 ; nuclear mRNA 5'-splice site recognition ; Unknown ; 398 ; nuclear mRNA splicing, via spliceosome ; inferred from electronic annotation ; 6376 ; mRNA splice site selection ; Unknown ; 6397 ; mRNA processing ; inferred from electronic annotation ; 6406 ; mRNA export from nucleus ; Unknown ; 16482 ; cyt…	5634 ; nucleus ; inferred from electronic annotation ; 5654 ; nucleoplasm ; Unknown ; 5737 ; cytoplasm ; Unknown ; 5634 ; nucleus ; inferred from sequence or structural similarity ; 5737 ; cytoplasm ; inferred from sequence or structural similarity ; 5654 ; nucleoplasm ; inferred from direct assay	166 ; nucleotide binding ; inferred from electronic annotation ; 3676 ; nucleic acid binding ; inferred from electronic annotation ; 3723 ; RNA binding ; inferred from electronic annotation ; 5515 ; protein binding ; Unknown ; 50733 ; RS domain binding ; Unknown ; 3723 ; RNA binding ; inferred from sequence or structural similarity ; 5515 ; protein binding ; inferred from sequence or structural s…
1415891_at	0.865334	0.227791	0.991858	0.168796	0.858845	0.0462626	1.33664	0.167645	NM_019879	Suclg1	gb:NM_019879.1 /DB_XREF=gi:9845298 /GEN=Suclg1 /FEA=FLmRNA /CNT=311 /TID=Mm.29845.1 /TIER=FL+Stack /STK=179 /UG=Mm.29845 /LL=56451 /DEF=Mus musculus succinate-CoA ligase, GDP-forming, alpha subunit (Suclg1), mRNA. /PROD=succinate-CoA ligase, GDP-forming, alphasubunit /FL=gb:NM_019879.1 gb:BC011087.1 gb:AF144101.2	6099 ; tricarboxylic acid cycle ; inferred from electronic annotation ; 8152 ; metabolism ; Unknown ; 8152 ; metabolism ; inferred from electronic annotation	5739 ; mitochondrion ; inferred from direct assay ; 5743 ; mitochondrial inner membrane ; inferred from direct assay ; 5739 ; mitochondrion ; inferred from electronic annotation	166 ; nucleotide binding ; inferred from electronic annotation ; 3824 ; catalytic activity ; inferred from electronic annotation ; 4776 ; succinate-CoA ligase (GDP-forming) activity ; inferred from electronic annotation ; 5525 ; GTP binding ; inferred from electronic annotation ; 16874 ; ligase activity ; inferred from electronic annotation
1427420_at	1.11101	0.108555	0.716407	0.31897	1.06884	0.100021	0.644042	0.105237	AK008173	Nkx6-2	gb:AK008173.1 /DB_XREF=gi:12842196 /FEA=mRNA /CNT=11 /TID=Mm.28308.1 /TIER=ConsEnd /STK=1 /UG=Mm.28308 /LL=14912 /UG_GENE=Nkx6-2 /UG_TITLE=NK6 transcription factor related, locus 2 (Drosophila) /DEF=Mus musculus adult male small intestine cDNA, RIKEN full-length enriched library, clone:2010010A07:NK6 transcription factor related, locus 2 (Drosophila), full insert sequence.	6355 ; regulation of transcription, DNA-dependent ; inferred from electronic annotation ; 30154 ; cell differentiation ; inferred from genetic interaction ; 31018 ; endocrine pancreas development ; inferred from genetic interaction ; 45686 ; negative regulation of glial cell differentiation ; inferred from genetic interaction ; 45687 ; positive regulation of glial cell differentiation ; inferred …	5634 ; nucleus ; Unknown ; 5667 ; transcription factor complex ; inferred from electronic annotation	3700 ; transcription factor activity ; inferred from electronic annotation
1425095_at	0.968029	0.0566845	1.17311	0.547698	0.868567	0.0911683	1.4263	0.179897	BC002059	BC002059	gb:BC002059.1 /DB_XREF=gi:12805200 /FEA=FLmRNA /CNT=9 /TID=Mm.130624.1 /TIER=FL /STK=7 /UG=Mm.130624 /DEF=Mus musculus, Similar to zinc finger protein 97, clone MGC:6110 IMAGE:3484516, mRNA, complete cds. /PROD=Similar to zinc finger protein 97 /FL=gb:BC002059.1		5634 ; nucleus ; inferred from electronic annotation	46872 ; metal ion binding ; inferred from electronic annotation ; 3676 ; nucleic acid binding ; inferred from electronic annotation ; 8270 ; zinc ion binding ; inferred from electronic annotation
1424003_at	0.95848	0.0804655	1.02612	0.190373	0.627665	0.0915875	1.18693	0.201328	BC027296	4930444A02Rik	gb:BC027296.1 /DB_XREF=gi:20071219 /FEA=FLmRNA /CNT=98 /TID=Mm.17631.1 /TIER=FL+Stack /STK=66 /UG=Mm.17631 /LL=74653 /UG_GENE=4930444A02Rik /DEF=Mus musculus, RIKEN cDNA 4930444A02 gene, clone MGC:28309 IMAGE:4013355, mRNA, complete cds. /PROD=RIKEN cDNA 4930444A02 gene /FL=gb:BC027296.1	6468 ; protein amino acid phosphorylation ; inferred from electronic annotation		16301 ; kinase activity ; inferred from electronic annotation ; 4672 ; protein kinase activity ; inferred from electronic annotation ; 5524 ; ATP binding ; inferred from electronic annotation ; 166 ; nucleotide binding ; inferred from electronic annotation ; 4713 ; protein-tyrosine kinase activity ; inferred from electronic annotation ; 16740 ; transferase activity ; inferred from electronic anno…
1451044_at	0.917413	0.404609	1.04233	0.0750406	0.652031	0.13381	1.3259	0.14061	AK013414	Sip1	gb:AK013414.1 /DB_XREF=gi:12850758 /GEN=Sip1 /FEA=FLmRNA /CNT=43 /TID=Mm.35353.1 /TIER=Stack /STK=9 /UG=Mm.35353 /LL=66603 /UG_TITLE=survivor of motor neuron protein interacting protein 1 /DEF=Mus musculus 10, 11 days embryo whole body cDNA, RIKEN full-length enriched library, clone:2810477M04:survivor of motor neuron protein interacting protein 1, full insert sequence. /FL=gb:NM_025656.1	245 ; spliceosome assembly ; inferred from electronic annotation ; 398 ; nuclear mRNA splicing, via spliceosome ; inferred from electronic annotation ; 6397 ; mRNA processing ; Unknown ; 6397 ; mRNA processing ; inferred from electronic annotation	5634 ; nucleus ; inferred from direct assay ; 5681 ; spliceosome complex ; Unknown ; 5737 ; cytoplasm ; inferred from direct assay ; 5634 ; nucleus ; inferred from electronic annotation ; 5681 ; spliceosome complex ; inferred from electronic annotation
1424760_a_at	0.869667	0.0622285	1.00735	0.159881	0.963825	0.134809	1.35034	0.16403	BC023119	Smyd2	gb:BC023119.1 /DB_XREF=gi:18606375 /FEA=FLmRNA /CNT=46 /TID=Mm.156895.1 /TIER=FL+Stack /STK=17 /UG=Mm.156895 /LL=68639 /UG_GENE=1110020E07Rik /DEF=Mus musculus, Similar to HSKM-B protein, clone MGC:28724 IMAGE:4458755, mRNA, complete cds. /PROD=Similar to HSKM-B protein /FL=gb:BC023119.1			46872 ; metal ion binding ; inferred from electronic annotation ; 8270 ; zinc ion binding ; inferred from electronic annotation
1455956_x_at	0.841765	0.228159	1.191	0.221473	0.717675	0.122346	1.53054	0.321929	AV310588	Ccnd2	gb:AV310588 /DB_XREF=gi:6363623 /DB_XREF=AV310588 /CLONE=5730591G06 /FEA=EST /CNT=23 /TID=Mm.3141.3 /TIER=Stack /STK=23 /UG=Mm.3141 /LL=12444 /UG_GENE=Ccnd2 /UG_TITLE=cyclin D2	74 ; regulation of progression through cell cycle ; inferred from electronic annotation ; 74 ; regulation of progression through cell cycle ; inferred from mutant phenotype ; 7049 ; cell cycle ; inferred from electronic annotation ; 51301 ; cell division ; inferred from electronic annotation	5634 ; nucleus ; inferred from electronic annotation	5515 ; protein binding ; inferred from physical interaction ; 16538 ; cyclin-dependent protein kinase regulator activity ; inferred from electronic annotation
1423972_at	0.94988	0.0848087	0.878658	0.114301	1.0842	0.281267	1.65608	0.287451	BC003432	Etfa	gb:BC003432.1 /DB_XREF=gi:13097374 /FEA=FLmRNA /CNT=170 /TID=Mm.26949.1 /TIER=FL+Stack /STK=70 /UG=Mm.26949 /DEF=Mus musculus, Similar to electron-transfer-flavoprotein, alpha polypeptide (glutaric aciduria II), clone MGC:6481 IMAGE:2646522, mRNA, complete cds. /PROD=Similar to electron-transfer-flavoprotein, alphapolypeptide (glutaric aciduria II) /FL=gb:BC003432.1	6118 ; electron transport ; Unknown ; 6810 ; transport ; inferred from electronic annotation ; 6118 ; electron transport ; inferred from electronic annotation	5739 ; mitochondrion ; inferred from direct assay ; 5739 ; mitochondrion ; Unknown ; 17133 ; electron transfer flavoprotein complex (sensu Eukaryota) ; traceable author statement ; 5739 ; mitochondrion ; inferred from electronic annotation	5489 ; electron transporter activity ; inferred from electronic annotation ; 9055 ; electron carrier activity ; Unknown ; 9055 ; electron carrier activity ; traceable author statement
1422558_at	0.760659	0.135267	1.26506	0.314533	0.739963	0.194647	1.48293	0.268575	AF015887	Gamt	gb:AF015887.1 /DB_XREF=gi:2555078 /FEA=FLmRNA /CNT=90 /TID=Mm.7329.1 /TIER=FL+Stack /STK=36 /UG=Mm.7329 /LL=14431 /UG_GENE=Gamt /DEF=Mus musculus guanidinoacetate methyltransferase mRNA, complete cds. /PROD=guanidinoacetate methyltransferase /FL=gb:AF015887.1 gb:NM_010255.1	6601 ; creatine biosynthesis ; inferred from mutant phenotype ; 7283 ; spermatogenesis ; inferred from mutant phenotype ; 9887 ; organ morphogenesis ; inferred from mutant phenotype ; 40014 ; regulation of body size ; inferred from mutant phenotype		8168 ; methyltransferase activity ; inferred from electronic annotation ; 16740 ; transferase activity ; inferred from electronic annotation ; 30731 ; guanidinoacetate N-methyltransferase activity ; inferred from electronic annotation
1421028_a_at	0.482454	0.14206	0.943873	0.109642	1.26374	0.163098	1.06337	0.34376	AI595932	Mef2c	gb:AI595932 /DB_XREF=gi:4604980 /DB_XREF=uk20d09.x1 /CLONE=IMAGE:1969553 /FEA=FLmRNA /CNT=41 /TID=Mm.24001.1 /TIER=Stack /STK=16 /UG=Mm.24001 /LL=17260 /UG_GENE=Mef2c /UG_TITLE=myocyte enhancer factor 2C /FL=gb:NM_025282.1	6350 ; transcription ; inferred from electronic annotation ; 6355 ; regulation of transcription, DNA-dependent ; inferred from direct assay ; 6366 ; transcription from RNA polymerase II promoter ; Unknown ; 7399 ; nervous system development ; Unknown ; 7517 ; muscle development ; Unknown ; 6355 ; regulation of transcription, DNA-dependent ; inferred from electronic annotation	5634 ; nucleus ; Unknown ; 5634 ; nucleus ; inferred from electronic annotation	3677 ; DNA binding ; inferred from direct assay ; 3700 ; transcription factor activity ; inferred from direct assay ; 3700 ; transcription factor activity ; Unknown ; 3702 ; RNA polymerase II transcription factor activity ; Unknown ; 3713 ; transcription coactivator activity ; Unknown ; 5515 ; protein binding ; inferred from physical interaction ; 3677 ; DNA binding ; inferred from electronic ann…
1418086_at	1.05759	0.524495	1.02962	0.260468	1.71612	0.488641	0.637219	0.109776	NM_026731	Ppp1r14a	gb:NM_026731.1 /DB_XREF=gi:15284150 /GEN=Ppp1r14a /FEA=FLmRNA /CNT=43 /TID=Mm.46581.1 /TIER=FL+Stack /STK=30 /UG=Mm.46581 /LL=68458 /DEF=Mus musculus protein phosphatase 1, regulatory (inhibitor) subunit 14A (Ppp1r14a), mRNA. /PROD=protein phosphatase 1, regulatory (inhibitor)subunit 14A /FL=gb:AY050672.1 gb:BC010832.1 gb:AF352573.1 gb:NM_026731.1			4864 ; protein phosphatase inhibitor activity ; inferred from electronic annotation
1417115_at	1.22547	0.584307	0.966518	0.497686	1.11863	0.180586	0.636347	0.0552032	NM_009582	Map3k12	gb:NM_009582.1 /DB_XREF=gi:7106456 /GEN=Map3k12 /FEA=FLmRNA /CNT=96 /TID=Mm.4358.1 /TIER=FL+Stack /STK=56 /UG=Mm.4358 /LL=26404 /DEF=Mus musculus mitogen activated protein kinase kinase kinase 12 (Map3k12), mRNA. /PROD=zipper (leucine) protein kinase /FL=gb:U14636.1 gb:U23789.1 gb:NM_009582.1	6468 ; protein amino acid phosphorylation ; inferred from electronic annotation ; 7254 ; JNK cascade ; inferred from sequence or structural similarity ; 6468 ; protein amino acid phosphorylation ; inferred from direct assay ; 16572 ; histone phosphorylation ; inferred from direct assay ; 18105 ; peptidyl-serine phosphorylation ; inferred from direct assay ; 18107 ; peptidyl-threonine phosphorylat…	16020 ; membrane ; inferred from electronic annotation ; 5829 ; cytosol ; inferred from direct assay ; 5886 ; plasma membrane ; inferred from direct assay ; 5634 ; nucleus ; inferred from electronic annotation ; 30529 ; ribonucleoprotein complex ; inferred from electronic annotation	166 ; nucleotide binding ; inferred from electronic annotation ; 287 ; magnesium ion binding ; inferred from electronic annotation ; 4672 ; protein kinase activity ; inferred from electronic annotation ; 4674 ; protein serine/threonine kinase activity ; inferred from electronic annotation ; 4713 ; protein-tyrosine kinase activity ; Unknown ; 5524 ; ATP binding ; inferred from electronic annotatio…
1458862_at	0.811134	0.171632	1.13015	0.24238	1.37771	0.183352	0.857274	0.0767873	BG066282	C78704	gb:BG066282 /DB_XREF=gi:12548851 /DB_XREF=H3041B04-3 /CLONE=H3041B04 /FEA=EST /CNT=3 /TID=Mm.5740.1 /TIER=ConsEnd /STK=2 /UG=Mm.5740 /LL=97868 /UG_GENE=C78704 /UG_TITLE=expressed sequence C78704
1416286_at	1.07411	0.0572009	0.816524	0.253972	1.26058	0.269953	0.289918	0.115738	NM_009062	Rgs4	gb:BC003882.1 /DB_XREF=gi:13278051 /FEA=FLmRNA /CNT=198 /TID=Mm.41642.1 /TIER=FL+Stack /STK=101 /UG=Mm.41642 /LL=19736 /UG_GENE=Rgs4 /DEF=Mus musculus, regulator of G-protein signaling 4, clone MGC:6650 IMAGE:3496887, mRNA, complete cds. /PROD=regulator of G-protein signaling 4 /FL=gb:AB004315.1 gb:BC003882.1 gb:NM_009062.1	7186 ; G-protein coupled receptor protein signaling pathway ; traceable author statement ; 9968 ; negative regulation of signal transduction ; inferred from electronic annotation	5737 ; cytoplasm ; traceable author statement	4871 ; signal transducer activity ; inferred from electronic annotation ; 5096 ; GTPase activator activity ; traceable author statement
1419309_at	1.13744	0.24121	0.972752	0.0604166	1.07276	0.0817683	0.484153	0.117969	NM_010329	Pdpn	gb:NM_010329.1 /DB_XREF=gi:6754041 /GEN=Gp38 /FEA=FLmRNA /CNT=34 /TID=Mm.2976.1 /TIER=FL+Stack /STK=11 /UG=Mm.2976 /LL=14726 /DEF=Mus musculus glycoprotein 38 (Gp38), mRNA. /PROD=glycoprotein 38 /FL=gb:BC026551.1 gb:M96645.1 gb:M73748.1 gb:NM_010329.1	1946 ; lymphangiogenesis ; inferred from mutant phenotype ; 6833 ; water transport ; inferred from direct assay ; 7155 ; cell adhesion ; inferred from sequence or structural similarity ; 30324 ; lung development ; inferred from mutant phenotype ; 30335 ; positive regulation of cell migration ; inferred from sequence or structural similarity ; 35239 ; tube morphogenesis ; inferred from sequence or…	5615 ; extracellular space ; Unknown ; 5886 ; plasma membrane ; inferred from direct assay ; 16021 ; integral to membrane ; Unknown ; 16021 ; integral to membrane ; inferred from electronic annotation	5372 ; water transporter activity ; inferred from direct assay ; 15250 ; water channel activity ; inferred from direct assay
1450789_at	0.822708	0.226424	1.21365	0.315263	0.798663	0.103161	1.80441	0.435783	NM_008164	Rhpn1	gb:NM_008164.1 /DB_XREF=gi:6680084 /GEN=Grbp /FEA=FLmRNA /CNT=20 /TID=Mm.57052.1 /TIER=FL+Stack /STK=8 /UG=Mm.57052 /LL=14787 /DEF=Mus musculus GTP-rho binding protein 1 (Grbp), mRNA. /PROD=GTP-rho binding protein 1 /FL=gb:U43194.1 gb:NM_008164.1	7165 ; signal transduction ; inferred from electronic annotation	5622 ; intracellular ; inferred from electronic annotation	5083 ; small GTPase regulator activity ; inferred from physical interaction ; 5515 ; protein binding ; inferred from electronic annotation
1424683_at	1.02522	0.137835	0.817632	0.222278	1.83624	0.331078	0.928925	0.236507	BC019494	1810015C04Rik	gb:BG919470 /DB_XREF=gi:14299946 /DB_XREF=602817676F1 /CLONE=IMAGE:4946731 /FEA=FLmRNA /CNT=180 /TID=Mm.25311.2 /TIER=Stack /STK=59 /UG=Mm.25311 /LL=66270 /UG_GENE=1810015C04Rik /UG_TITLE=RIKEN cDNA 1810015C04 gene /FL=gb:BC019494.1		16021 ; integral to membrane ; Unknown
1427996_at	1.02133	0.117592	0.983553	0.103686	1.33599	0.148668	0.752857	0.119483	BC028528	BC028528	gb:BC028528.1 /DB_XREF=gi:20306758 /FEA=mRNA /CNT=9 /TID=Mm.89556.1 /TIER=ConsEnd /STK=3 /UG=Mm.89556 /DEF=Mus musculus, Similar to hypothetical protein FLJ23221, clone MGC:41379 IMAGE:1366537, mRNA, complete cds. /PROD=Similar to hypothetical protein FLJ23221
1423499_at	1.34803	0.148152	0.91467	0.172768	1.0075	0.0421738	0.739597	0.108184	AK017012	Sncaip	gb:AK017012.1 /DB_XREF=gi:12856051 /FEA=FLmRNA /CNT=28 /TID=Mm.90801.1 /TIER=Stack /STK=15 /UG=Mm.90801 /LL=67847 /UG_GENE=Sncaip /UG_TITLE=synuclein, alpha interacting protein (synphilin) /DEF=Mus musculus adult male testis cDNA, RIKEN full-length enriched library, clone:4933431L15:homolog to SYNUCLEIN ALPHA INTERACTING PROTEIN, full insert sequence. /FL=gb:NM_026408.1 gb:AF348447.1	42417 ; dopamine metabolism ; inferred from sequence or structural similarity ; 46928 ; regulation of neurotransmitter secretion ; inferred from sequence or structural similarity	5737 ; cytoplasm ; inferred from sequence or structural similarity	5515 ; protein binding ; inferred from sequence or structural similarity
1450857_a_at	0.802639	0.119393	1.00291	0.191118	1.00885	0.256428	1.46698	0.191219	BF227507	Col1a2	gb:BF227507 /DB_XREF=gi:11135486 /DB_XREF=uz25g02.x1 /CLONE=IMAGE:3670130 /FEA=FLmRNA /CNT=461 /TID=Mm.4482.1 /TIER=Stack /STK=15 /UG=Mm.4482 /LL=12843 /UG_GENE=Col1a2 /UG_TITLE=procollagen, type I, alpha 2 /FL=gb:NM_007743.1 gb:BC007158.1	6817 ; phosphate transport ; inferred from electronic annotation ; 7155 ; cell adhesion ; inferred from electronic annotation ; 7169 ; transmembrane receptor protein tyrosine kinase signaling pathway ; non-traceable author statement	5578 ; extracellular matrix (sensu Metazoa) ; inferred from electronic annotation ; 5581 ; collagen ; inferred from electronic annotation ; 5615 ; extracellular space ; Unknown ; 5737 ; cytoplasm ; inferred from electronic annotation	5198 ; structural molecule activity ; inferred from electronic annotation ; 5201 ; extracellular matrix structural constituent ; inferred from electronic annotation ; 30020 ; extracellular matrix structural constituent conferring tensile strength ; inferred from electronic annotation
1448342_at	1.50329	0.218085	1.08948	0.351839	1.01311	0.0684019	0.791076	0.105983	L35236	Mapk10	gb:L35236.1 /DB_XREF=gi:529433 /FEA=FLmRNA /CNT=116 /TID=Mm.4936.1 /TIER=FL+Stack /STK=89 /UG=Mm.4936 /LL=26414 /UG_GENE=Mapk10 /DEF=Mus musculus (clone m3F12) mitogen activated protein (MAP) kinase stress activated protein B mRNA, complete cds. /PROD=mitogen-activated protein kinase /FL=gb:AB005665.1 gb:NM_009158.1 gb:L35236.1	6468 ; protein amino acid phosphorylation ; inferred from electronic annotation ; 7254 ; JNK cascade ; inferred from direct assay		166 ; nucleotide binding ; inferred from electronic annotation ; 4672 ; protein kinase activity ; inferred from electronic annotation ; 4674 ; protein serine/threonine kinase activity ; inferred from electronic annotation ; 4707 ; MAP kinase activity ; inferred from electronic annotation ; 4713 ; protein-tyrosine kinase activity ; Unknown ; 5515 ; protein binding ; inferred from physical interact…
1426507_at	1.03501	0.180051	0.896491	0.137335	1.40557	0.106869	1.06129	0.109748	AV232344	Il1f5	gb:AV232344 /DB_XREF=gi:6184859 /DB_XREF=AV232344 /CLONE=4632413N13 /FEA=FLmRNA /CNT=19 /TID=Mm.29261.2 /TIER=ConsEnd /STK=1 /UG=Mm.29261 /LL=54450 /UG_GENE=Il1f5 /UG_TITLE=interleukin 1 family, member 5 (delta) /FL=gb:AF230378.1	6954 ; inflammatory response ; inferred from electronic annotation ; 6955 ; immune response ; inferred from electronic annotation	5576 ; extracellular region ; inferred from electronic annotation ; 5615 ; extracellular space ; inferred from electronic annotation	5125 ; cytokine activity ; inferred from electronic annotation ; 5149 ; interleukin-1 receptor binding ; inferred from electronic annotation ; 5152 ; interleukin-1 receptor antagonist activity ; inferred from electronic annotation
1421869_at	0.999235	0.24708	1.01702	0.258053	0.873516	0.0696242	1.59152	0.259128	NM_020267	Trim44	gb:NM_020267.1 /DB_XREF=gi:9937991 /GEN=Mc7-pending /FEA=FLmRNA /CNT=86 /TID=Mm.103583.1 /TIER=FL /STK=1 /UG=Mm.103583 /LL=80985 /DEF=Mus musculus brain cDNA 7 (Mc7-pending), mRNA. /PROD=DIPB protein /FL=gb:NM_020267.1		5622 ; intracellular ; Unknown ; 5622 ; intracellular ; inferred from electronic annotation	8270 ; zinc ion binding ; Unknown ; 46872 ; metal ion binding ; inferred from electronic annotation ; 8270 ; zinc ion binding ; inferred from electronic annotation
1449240_at	1.01933	0.0790984	0.717388	0.61011	1.37876	0.556936	0.572574	0.0913182	BC026822	MGI:1333876	gb:BC026822.1 /DB_XREF=gi:20071168 /FEA=FLmRNA /CNT=28 /TID=Mm.42096.1 /TIER=FL+Stack /STK=18 /UG=Mm.42096 /LL=19051 /UG_GENE=Gsbs-pending /DEF=Mus musculus, G substrate, clone MGC:25251 IMAGE:4511839, mRNA, complete cds. /PROD=G substrate /FL=gb:BC026822.1 gb:AF071562.1 gb:NM_011153.1		5829 ; cytosol ; traceable author statement	4864 ; protein phosphatase inhibitor activity ; inferred from direct assay ; 4865 ; type 1 serine/threonine specific protein phosphatase inhibitor activity ; inferred from direct assay
1433584_at	1.20815	0.59714	0.609289	0.120842	1.28675	0.16332	0.810164	0.305797	BG277130	Tuba2 ; LOC434428 ; LOC545473	gb:BG277130 /DB_XREF=gi:13072124 /DB_XREF=ux63g12.y1 /CLONE=IMAGE:3514967 /FEA=EST /CNT=96 /TID=Mm.197515.2 /TIER=Stack /STK=87 /UG=Mm.197515 /LL=22143 /UG_GENE=Tuba2 /UG_TITLE=tubulin, alpha 2	7017 ; microtubule-based process ; inferred from electronic annotation ; 7018 ; microtubule-based movement ; inferred from electronic annotation ; 51258 ; protein polymerization ; inferred from electronic annotation ; 226 ; microtubule cytoskeleton organization and biogenesis ; inferred from direct assay	5874 ; microtubule ; inferred from electronic annotation ; 43234 ; protein complex ; inferred from electronic annotation ; 5874 ; microtubule ; inferred from direct assay	166 ; nucleotide binding ; inferred from electronic annotation ; 3924 ; GTPase activity ; inferred from electronic annotation ; 5198 ; structural molecule activity ; inferred from electronic annotation ; 5200 ; structural constituent of cytoskeleton ; inferred from electronic annotation ; 5525 ; GTP binding ; inferred from electronic annotation ; 5200 ; structural constituent of cytoskeleton ; in…
1430127_a_at	0.862972	0.149829	1.10998	0.106812	0.744809	0.138277	1.54565	0.267148	AK007904	Ccnd2	gb:AK007904.1 /DB_XREF=gi:12841755 /GEN=Ccnd2 /FEA=mRNA /CNT=30 /TID=Mm.3141.2 /TIER=ConsEnd /STK=3 /UG=Mm.3141 /LL=12444 /UG_TITLE=cyclin D2 /DEF=Mus musculus 10 day old male pancreas cDNA, RIKEN full-length enriched library, clone:1810059D21:cyclin D2, full insert sequence.	74 ; regulation of progression through cell cycle ; inferred from electronic annotation ; 74 ; regulation of progression through cell cycle ; inferred from mutant phenotype ; 7049 ; cell cycle ; inferred from electronic annotation ; 51301 ; cell division ; inferred from electronic annotation	5634 ; nucleus ; inferred from electronic annotation	5515 ; protein binding ; inferred from physical interaction ; 16538 ; cyclin-dependent protein kinase regulator activity ; inferred from electronic annotation
1439199_at	1.49595	0.0838584	0.937819	0.331407	0.707617	0.366386	1.04581	0.1127	BB310749	Ppp2ca	gb:BB310749 /DB_XREF=gi:16402643 /DB_XREF=BB310749 /CLONE=B230317E19 /FEA=EST /CNT=10 /TID=Mm.11711.2 /TIER=Stack /STK=8 /UG=Mm.11711 /LL=19052 /UG_GENE=Ppp2ca /UG_TITLE=protein phosphatase 2a, catalytic subunit, alpha isoform	74 ; regulation of progression through cell cycle ; traceable author statement ; 6470 ; protein amino acid dephosphorylation ; traceable author statement ; 7498 ; mesoderm development ; inferred from mutant phenotype ; 74 ; regulation of progression through cell cycle ; inferred from sequence or structural similarity ; 188 ; inactivation of MAPK activity ; inferred from sequence or structural sim…	5737 ; cytoplasm ; inferred from direct assay ; 5829 ; cytosol ; inferred from direct assay ; 5886 ; plasma membrane ; inferred from direct assay ; 159 ; protein phosphatase type 2A complex ; inferred from sequence or structural similarity ; 5625 ; soluble fraction ; inferred from sequence or structural similarity ; 5634 ; nucleus ; inferred from sequence or structural similarity ; 5739 ; mitocho…	158 ; protein phosphatase type 2A activity ; Unknown ; 158 ; protein phosphatase type 2A activity ; traceable author statement ; 163 ; protein phosphatase type 1 activity ; Unknown ; 4721 ; phosphoprotein phosphatase activity ; inferred from electronic annotation ; 4722 ; protein serine/threonine phosphatase activity ; Unknown ; 5506 ; iron ion binding ; inferred from electronic annotation ; 5515…
1418502_a_at	0.932937	0.313435	1.01127	0.152868	0.750213	0.0651238	1.43315	0.27733	AW548944	Oxr1	gb:AW548944 /DB_XREF=gi:7194368 /DB_XREF=L0044A05-3 /CLONE=L0044A05 /FEA=FLmRNA /CNT=60 /TID=Mm.70667.1 /TIER=Stack /STK=10 /UG=Mm.70667 /LL=170719 /UG_GENE=Oxr1 /UG_TITLE=nucleolar protein C7 /FL=gb:NM_130885.1 gb:AF324899.1	16998 ; cell wall catabolism ; Unknown ; 16998 ; cell wall catabolism ; inferred from electronic annotation	5730 ; nucleolus ; inferred from direct assay
1448459_at	1.11188	0.214858	0.895021	0.174934	1.93496	0.462196	0.768481	0.161727	NM_027398	Kcnip1	gb:NM_027398.1 /DB_XREF=gi:17975505 /GEN=Kcnip1 /FEA=FLmRNA /CNT=80 /TID=Mm.39745.1 /TIER=FL+Stack /STK=70 /UG=Mm.39745 /LL=70357 /DEF=Mus musculus Kv channel-interacting protein 1 (Kcnip1), mRNA. /PROD=Kv channel-interacting protein 1 /FL=gb:AB075041.1 gb:NM_027398.1	6810 ; transport ; inferred from electronic annotation ; 6811 ; ion transport ; inferred from electronic annotation ; 6813 ; potassium ion transport ; inferred from electronic annotation		5216 ; ion channel activity ; inferred from electronic annotation ; 5244 ; voltage-gated ion channel activity ; inferred from electronic annotation ; 5509 ; calcium ion binding ; Unknown ; 30955 ; potassium ion binding ; inferred from electronic annotation ; 5509 ; calcium ion binding ; inferred from electronic annotation
1416592_at	0.856096	0.29147	1.25641	0.119115	0.61782	0.141523	0.954689	0.0798526	AF276917	Glrx1	gb:BC012642.1 /DB_XREF=gi:15215038 /FEA=FLmRNA /CNT=159 /TID=Mm.29728.1 /TIER=FL+Stack /STK=79 /UG=Mm.29728 /LL=93692 /UG_GENE=Glrx1 /DEF=Mus musculus, clone MGC:13744 IMAGE:4206114, mRNA, complete cds. /PROD=Unknown (protein for MGC:13744) /FL=gb:AF109314.1 gb:AB013137.1 gb:NM_053108.1 gb:AF276917.1 gb:BC012642.1	6118 ; electron transport ; inferred from electronic annotation ; 6810 ; transport ; inferred from electronic annotation ; 45454 ; cell redox homeostasis ; inferred from electronic annotation		5489 ; electron transporter activity ; inferred from electronic annotation ; 16740 ; transferase activity ; inferred from electronic annotation ; 19153 ; protein-disulfide reductase (glutathione) activity ; traceable author statement
1417914_at	1.35868	0.12055	0.946007	0.215579	1.08851	0.200189	0.912058	0.0831343	BB645629	Rap2b	gb:NM_028712.1 /DB_XREF=gi:13386337 /GEN=Rap2b /FEA=FLmRNA /CNT=101 /TID=Mm.26939.1 /TIER=FL+Stack /STK=33 /UG=Mm.26939 /LL=74012 /DEF=Mus musculus RAP2B, member of RAS oncogene family (Rap2b), mRNA. /PROD=RAP2B, member of RAS oncogene family /FL=gb:NM_028712.1	7264 ; small GTPase mediated signal transduction ; inferred from electronic annotation ; 15031 ; protein transport ; inferred from electronic annotation		166 ; nucleotide binding ; inferred from electronic annotation ; 5525 ; GTP binding ; inferred from electronic annotation
1417756_a_at	1.64544	0.202218	1.0224	0.130665	0.909321	0.240423	0.631555	0.369019	NM_019391	Lsp1	gb:NM_019391.1 /DB_XREF=gi:11225263 /GEN=Lsp1 /FEA=FLmRNA /CNT=62 /TID=Mm.2183.1 /TIER=FL+Stack /STK=37 /UG=Mm.2183 /LL=16985 /DEF=Mus musculus lymphocyte specific 1 (Lsp1), mRNA. /PROD=lymphocyte specific 1 /FL=gb:NM_019391.1 gb:M90316.1 gb:BC003796.1	6915 ; apoptosis ; traceable author statement ; 6935 ; chemotaxis ; inferred from mutant phenotype ; 6936 ; muscle contraction ; inferred from electronic annotation ; 6952 ; defense response ; inferred from mutant phenotype ; 7010 ; cytoskeleton organization and biogenesis ; traceable author statement ; 7165 ; signal transduction ; inferred from electronic annotation		3779 ; actin binding ; traceable author statement ; 4871 ; signal transducer activity ; inferred from electronic annotation ; 5516 ; calmodulin binding ; inferred from electronic annotation ; 17022 ; myosin binding ; inferred from electronic annotation ; 3779 ; actin binding ; inferred from electronic annotation
1434177_at	0.692467	0.26386	1.09005	0.1002	0.831431	0.16394	1.38473	0.0979863	AI551117	Ece1	gb:AI551117 /DB_XREF=gi:4483480 /DB_XREF=vx39a03.x1 /CLONE=IMAGE:1277548 /FEA=EST /CNT=139 /TID=Mm.21657.1 /TIER=Stack /STK=39 /UG=Mm.21657 /LL=100412 /UG_GENE=AW322500 /UG_TITLE=expressed sequence AW322500	16486 ; peptide hormone processing ; inferred from sequence or structural similarity ; 6508 ; proteolysis ; inferred from electronic annotation	5794 ; Golgi apparatus ; inferred from sequence or structural similarity ; 9986 ; cell surface ; inferred from sequence or structural similarity ; 16020 ; membrane ; inferred from electronic annotation	8233 ; peptidase activity ; inferred from electronic annotation ; 8237 ; metallopeptidase activity ; inferred from electronic annotation ; 16511 ; endothelin-converting enzyme activity ; inferred from sequence or structural similarity ; 16787 ; hydrolase activity ; inferred from electronic annotation ; 4245 ; neprilysin activity ; inferred from electronic annotation ; 8270 ; zinc ion binding ; in…
1450923_at	0.841697	0.217343	0.819567	0.130686	1.02789	0.0599193	1.60702	0.236095	BF144658	Tgfb2	gb:BF144658 /DB_XREF=gi:10983698 /DB_XREF=601791518F1 /CLONE=IMAGE:4021972 /FEA=FLmRNA /CNT=136 /TID=Mm.18213.1 /TIER=ConsEnd /STK=0 /UG=Mm.18213 /LL=21808 /UG_GENE=Tgfb2 /UG_TITLE=transforming growth factor, beta 2 /FL=gb:BC011170.1 gb:NM_009367.1	74 ; regulation of progression through cell cycle ; inferred from electronic annotation ; 1501 ; skeletal development ; inferred from mutant phenotype ; 1568 ; blood vessel development ; inferred from mutant phenotype ; 1942 ; hair follicle development ; inferred from mutant phenotype ; 7411 ; axon guidance ; inferred from mutant phenotype ; 7507 ; heart development ; inferred from mutant phenoty…	5615 ; extracellular space ; Unknown	5160 ; transforming growth factor beta receptor binding ; inferred from electronic annotation ; 5515 ; protein binding ; inferred from physical interaction ; 8083 ; growth factor activity ; inferred from electronic annotation
1423077_at	1.07003	0.241612	0.972655	0.0467414	0.90063	0.0205098	1.44412	0.209377	BB703513	Snx9	gb:BB703513 /DB_XREF=gi:16052348 /DB_XREF=BB703513 /CLONE=7420452P03 /FEA=FLmRNA /CNT=169 /TID=Mm.89515.1 /TIER=Stack /STK=8 /UG=Mm.89515 /LL=66616 /UG_GENE=Snx9 /UG_TITLE=sorting nexin 9 /FL=gb:BC014814.1 gb:NM_025664.1	6810 ; transport ; inferred from electronic annotation ; 7242 ; intracellular signaling cascade ; inferred from electronic annotation ; 15031 ; protein transport ; inferred from electronic annotation
1451640_a_at	0.981922	0.291256	1.06307	0.0967419	0.641626	0.0802391	1.01456	0.316638	BC008229	1500011J06Rik	gb:BC008229.1 /DB_XREF=gi:14198330 /FEA=FLmRNA /CNT=111 /TID=Mm.27799.1 /TIER=FL /STK=3 /UG=Mm.27799 /LL=66239 /UG_GENE=1500011J06Rik /DEF=Mus musculus, clone MGC:6787 IMAGE:2647124, mRNA, complete cds. /PROD=Unknown (protein for MGC:6787) /FL=gb:BC008229.1
1426298_at	1.30491	0.30383	1.61673	0.317555	0.783032	0.132944	0.900674	0.0922622	AF295369	Irx2	gb:AF295369.1 /DB_XREF=gi:9965417 /GEN=Irx2 /FEA=FLmRNA /CNT=145 /TID=Mm.28888.1 /TIER=FL+Stack /STK=10 /UG=Mm.28888 /LL=16372 /DEF=Mus musculus iroquois-class homeobox protein IRX2 (Irx2) mRNA, complete cds. /PROD=iroquois-class homeobox protein IRX2 /FL=gb:AF295369.1	6350 ; transcription ; inferred from electronic annotation ; 6355 ; regulation of transcription, DNA-dependent ; inferred from electronic annotation ; 45449 ; regulation of transcription ; inferred from electronic annotation	5634 ; nucleus ; inferred from electronic annotation ; 5667 ; transcription factor complex ; inferred from electronic annotation	3677 ; DNA binding ; inferred from electronic annotation ; 3700 ; transcription factor activity ; inferred from electronic annotation
1449405_at	0.540599	0.13915	0.896774	0.136613	1.21046	0.0304665	1.1213	0.126968	NM_027884	Tns1	gb:NM_027884.1 /DB_XREF=gi:13540491 /GEN=Tns /FEA=FLmRNA /CNT=81 /TID=Mm.179671.1 /TIER=FL+Stack /STK=11 /UG=Mm.179671 /LL=21961 /DEF=Mus musculus tensin (Tns), mRNA. /PROD=tensin /FL=gb:NM_027884.1	7044 ; cell-substrate junction assembly ; inferred from mutant phenotype ; 16477 ; cell migration ; inferred from mutant phenotype ; 7242 ; intracellular signaling cascade ; inferred from electronic annotation	5925 ; focal adhesion ; inferred from direct assay ; 30055 ; cell-matrix junction ; inferred from direct assay	3779 ; actin binding ; traceable author statement
1436222_at	0.959967	0.0803569	1.13376	0.183747	0.806875	0.189913	1.42671	0.149252	AW547050	Gas5	gb:AW547050 /DB_XREF=gi:7192461 /DB_XREF=L0016F01-3 /CLONE=L0016F01 /FEA=EST /CNT=18 /TID=Mm.35844.4 /TIER=Stack /STK=10 /UG=Mm.35844 /LL=14455 /UG_GENE=Gas5 /UG_TITLE=growth arrest specific 5
1436584_at	1.16052	0.0626121	0.604669	0.115438	1.02136	0.109672	0.984541	0.166578	BB529691	Spry2	gb:BB529691 /DB_XREF=gi:16445650 /DB_XREF=BB529691 /CLONE=E030003L01 /FEA=EST /CNT=11 /TID=Mm.89982.2 /TIER=Stack /STK=8 /UG=Mm.89982 /LL=24064 /UG_GENE=Spry2 /UG_TITLE=sprouty homolog 2 (Drosophila)	7275 ; development ; inferred from electronic annotation ; 7605 ; sensory perception of sound ; inferred from mutant phenotype ; 9966 ; regulation of signal transduction ; inferred from electronic annotation ; 30324 ; lung development ; inferred from mutant phenotype ; 42472 ; inner ear morphogenesis ; inferred from genetic interaction ; 42472 ; inner ear morphogenesis ; inferred from mutant phen…	5874 ; microtubule ; inferred from electronic annotation ; 16020 ; membrane ; inferred from electronic annotation
1455061_a_at	0.684993	0.20614	1.15667	0.120453	0.787499	0.145133	1.59478	0.270881	BB718075	Acaa2	gb:BB718075 /DB_XREF=gi:16071244 /DB_XREF=BB718075 /CLONE=C730010N10 /FEA=EST /CNT=30 /TID=Mm.142498.2 /TIER=Stack /STK=27 /UG=Mm.142498 /LL=68343 /UG_GENE=0610011L04Rik /UG_TITLE=RIKEN cDNA 0610011L04 gene	6629 ; lipid metabolism ; inferred from electronic annotation ; 6631 ; fatty acid metabolism ; Unknown ; 6631 ; fatty acid metabolism ; inferred from electronic annotation	5739 ; mitochondrion ; inferred from direct assay ; 5739 ; mitochondrion ; Unknown ; 5743 ; mitochondrial inner membrane ; inferred from direct assay ; 5739 ; mitochondrion ; inferred from electronic annotation	3988 ; acetyl-CoA C-acyltransferase activity ; Unknown ; 8415 ; acyltransferase activity ; Unknown ; 16740 ; transferase activity ; Unknown ; 3988 ; acetyl-CoA C-acyltransferase activity ; inferred from electronic annotation ; 8415 ; acyltransferase activity ; inferred from electronic annotation ; 16740 ; transferase activity ; inferred from electronic annotation
1451983_at	1.44756	0.183573	0.902864	0.1624	0.812723	0.116208	1.0497	0.123163	AF165984	Irx1	gb:AF165984.1 /DB_XREF=gi:7576703 /GEN=Irx1 /FEA=FLmRNA /CNT=98 /TID=Mm.27734.1 /TIER=FL+Stack /STK=34 /UG=Mm.27734 /LL=16371 /DEF=Mus musculus iroquois-class homeobox protein Irx1 (Irx1) mRNA, complete cds. /PROD=iroquois-class homeobox protein Irx1 /FL=gb:AF165984.1	6355 ; regulation of transcription, DNA-dependent ; inferred from electronic annotation ; 45449 ; regulation of transcription ; inferred from electronic annotation	5634 ; nucleus ; inferred from electronic annotation ; 5667 ; transcription factor complex ; inferred from electronic annotation	3677 ; DNA binding ; inferred from electronic annotation ; 3700 ; transcription factor activity ; inferred from electronic annotation
1452502_at	1.46997	0.331334	0.89694	0.529691	1.00842	0.426654	0.590718	0.0956218	BC001981	Serf1	gb:BC001981.1 /DB_XREF=gi:12805048 /FEA=mRNA /CNT=2 /TID=Mm.1749.2 /TIER=ConsEnd /STK=0 /UG=Mm.1749 /LL=20365 /UG_GENE=Serf1 /DEF=Mus musculus, clone IMAGE:3487972, mRNA, partial cds. /PROD=Unknown (protein for IMAGE:3487972)
1448781_at	0.546712	0.538735	0.990869	0.224444	0.81519	0.0838447	2.29974	0.662948	NM_008667	Nab1	gb:NM_008667.1 /DB_XREF=gi:6679001 /GEN=Nab1 /FEA=FLmRNA /CNT=130 /TID=Mm.25903.1 /TIER=FL /STK=2 /UG=Mm.25903 /LL=17936 /DEF=Mus musculus Ngfi-A binding protein 1 (Nab1), mRNA. /PROD=Ngfi-A binding protein 1 /FL=gb:BC005627.1 gb:NM_008667.1 gb:U47008.1 gb:BC016886.1	6350 ; transcription ; inferred from electronic annotation ; 6355 ; regulation of transcription, DNA-dependent ; inferred from electronic annotation ; 16481 ; negative regulation of transcription ; inferred from electronic annotation	5634 ; nucleus ; inferred from electronic annotation	16564 ; transcriptional repressor activity ; inferred from electronic annotation
1423506_a_at	0.832546	0.17912	0.877808	0.244263	1.11254	0.323033	1.72045	0.235165	AV218841	Nnat	gb:AV218841 /DB_XREF=gi:6159682 /DB_XREF=AV218841 /CLONE=3010073E09 /FEA=FLmRNA /CNT=107 /TID=Mm.140956.1 /TIER=Stack /STK=14 /UG=Mm.140956 /LL=18111 /UG_GENE=Nnat /UG_TITLE=neuronatin /FL=gb:NM_010923.1	7275 ; development ; inferred from electronic annotation
1426204_a_at	1.09487	0.361181	0.819756	0.184282	1.43622	0.0646953	0.76274	0.164516	AF043276	Oprl1	gb:AF043276.1 /DB_XREF=gi:3769423 /FEA=FLmRNA /CNT=212 /TID=Mm.2991.5 /TIER=FL+Stack /STK=195 /UG=Mm.2991 /LL=18389 /UG_GENE=Oprl /DEF=Mus musculus kappa3 related opioid receptor isoform A mRNA, complete cds. /PROD=kappa3 related opioid receptor isoform A /FL=gb:AF043276.1 gb:U09421.1	7165 ; signal transduction ; inferred from electronic annotation ; 7186 ; G-protein coupled receptor protein signaling pathway ; inferred from electronic annotation	16021 ; integral to membrane ; Unknown ; 16021 ; integral to membrane ; inferred from electronic annotation	1584 ; rhodopsin-like receptor activity ; inferred from electronic annotation ; 4871 ; signal transducer activity ; inferred from electronic annotation ; 4872 ; receptor activity ; inferred from electronic annotation ; 4930 ; G-protein coupled receptor activity ; inferred from electronic annotation ; 4983 ; neuropeptide Y receptor activity ; Unknown ; 4985 ; opioid receptor activity ; Unknown ; 1…
1450002_at	1.41596	0.29894	1.34753	0.383795	0.806114	0.265545	0.352786	0.148441	NM_008178	Gsh1	gb:NM_008178.1 /DB_XREF=gi:6680112 /GEN=Gsh1 /FEA=FLmRNA /CNT=3 /TID=Mm.4797.1 /TIER=FL /STK=3 /UG=Mm.4797 /LL=14842 /DEF=Mus musculus genomic screened homeo box 1 (Gsh1), mRNA. /PROD=genomic screened homeo box 1 /FL=gb:NM_008178.1 gb:U21224.1	6350 ; transcription ; inferred from electronic annotation ; 6355 ; regulation of transcription, DNA-dependent ; inferred from electronic annotation ; 7275 ; development ; inferred from electronic annotation ; 45449 ; regulation of transcription ; inferred from electronic annotation	5634 ; nucleus ; inferred from electronic annotation ; 5667 ; transcription factor complex ; inferred from electronic annotation	3677 ; DNA binding ; inferred from electronic annotation ; 3700 ; transcription factor activity ; inferred from electronic annotation
1426367_at	1.01628	0.118314	1.37155	0.246136	0.823462	0.0432331	1.03762	0.0989558	AK013205	Cab39l	gb:BB541911 /DB_XREF=gi:16447233 /DB_XREF=BB541911 /CLONE=E130116O21 /FEA=FLmRNA /CNT=144 /TID=Mm.179091.3 /TIER=Stack /STK=50 /UG=Mm.179091 /LL=69008 /UG_GENE=1500031K13Rik /UG_TITLE=RIKEN cDNA 1500031K13 gene /FL=gb:BC016546.1			5488 ; binding ; inferred from electronic annotation
1426955_at	0.888154	0.165425	0.952258	0.144444	0.894968	0.141789	1.34599	0.0748547	D17546	Col18a1	gb:D17546.1 /DB_XREF=gi:2160436 /FEA=mRNA /CNT=92 /TID=Mm.4352.2 /TIER=Stack /STK=33 /UG=Mm.4352 /LL=12819 /UG_GENE=Col15a1 /DEF=Mouse mRNA for collagen, partial cds. /PROD=Collagen	1525 ; angiogenesis ; inferred from direct assay ; 1525 ; angiogenesis ; inferred from mutant phenotype ; 1886 ; endothelial cell morphogenesis ; inferred from direct assay ; 6817 ; phosphate transport ; inferred from electronic annotation ; 7155 ; cell adhesion ; inferred from electronic annotation ; 8284 ; positive regulation of cell proliferation ; inferred from direct assay ; 30198 ; extracel…	5578 ; extracellular matrix (sensu Metazoa) ; inferred from electronic annotation ; 5581 ; collagen ; inferred from electronic annotation ; 5604 ; basement membrane ; inferred from direct assay ; 5615 ; extracellular space ; Unknown ; 5737 ; cytoplasm ; inferred from electronic annotation ; 31012 ; extracellular matrix ; inferred from electronic annotation	5198 ; structural molecule activity ; inferred from electronic annotation ; 5201 ; extracellular matrix structural constituent ; inferred from electronic annotation ; 5515 ; protein binding ; inferred from electronic annotation ; 30020 ; extracellular matrix structural constituent conferring tensile strength ; inferred from electronic annotation ; 46872 ; metal ion binding ; inferred from electro…
1449140_at	0.905613	0.0815888	1.2785	0.108837	0.840785	0.123692	1.33655	0.371153	BC005646	Nudcd2	gb:BC005646.1 /DB_XREF=gi:13542905 /FEA=FLmRNA /CNT=157 /TID=Mm.30177.1 /TIER=FL+Stack /STK=21 /UG=Mm.30177 /LL=67191 /UG_GENE=2700047N05Rik /DEF=Mus musculus, RIKEN cDNA 2700047N05 gene, clone MGC:12088 IMAGE:3708975, mRNA, complete cds. /PROD=RIKEN cDNA 2700047N05 gene /FL=gb:NM_026023.1 gb:BC005646.1
1450646_at	0.910735	0.0838128	0.947734	0.123462	1.0278	0.142615	1.3477	0.120587	NM_020010	Cyp51	gb:NM_020010.1 /DB_XREF=gi:9910171 /GEN=Cyp51 /FEA=FLmRNA /CNT=202 /TID=Mm.140158.1 /TIER=FL+Stack /STK=42 /UG=Mm.140158 /LL=13121 /DEF=Mus musculus cytochrome P450, 51 (Cyp51), mRNA. /PROD=cytochrome P450, 51 /FL=gb:NM_020010.1 gb:AF166266.1	6118 ; electron transport ; Unknown ; 6508 ; proteolysis ; Unknown ; 6694 ; steroid biosynthesis ; inferred from electronic annotation ; 6695 ; cholesterol biosynthesis ; traceable author statement ; 8610 ; lipid biosynthesis ; inferred from electronic annotation ; 16126 ; sterol biosynthesis ; inferred from electronic annotation ; 6118 ; electron transport ; inferred from electronic annotation ;…	5615 ; extracellular space ; Unknown ; 16021 ; integral to membrane ; Unknown	4295 ; trypsin activity ; Unknown ; 4497 ; monooxygenase activity ; inferred from electronic annotation ; 5506 ; iron ion binding ; inferred from electronic annotation ; 8168 ; methyltransferase activity ; inferred from electronic annotation ; 8398 ; sterol 14-demethylase activity ; traceable author statement ; 16491 ; oxidoreductase activity ; inferred from electronic annotation ; 46872 ; metal …
1431900_a_at	0.997794	0.301867	0.684662	0.16603	1.44155	0.15534	0.99244	0.0935617	AK019022	Foxa3	gb:AK019022.1 /DB_XREF=gi:12859020 /FEA=mRNA /CNT=1 /TID=Mm.42260.2 /TIER=ConsEnd /STK=0 /UG=Mm.42260 /LL=15377 /UG_GENE=Foxa3 /UG_TITLE=forkhead box A3 /DEF=Mus musculus 10 day old male pancreas cDNA, RIKEN full-length enriched library, clone:1810021N14:forkhead box A3, full insert sequence.	1678 ; cell glucose homeostasis ; inferred from mutant phenotype ; 6350 ; transcription ; inferred from electronic annotation ; 6355 ; regulation of transcription, DNA-dependent ; inferred from mutant phenotype ; 9267 ; cellular response to starvation ; inferred from mutant phenotype ; 6355 ; regulation of transcription, DNA-dependent ; inferred from electronic annotation	5634 ; nucleus ; inferred from electronic annotation ; 5667 ; transcription factor complex ; inferred from electronic annotation	3677 ; DNA binding ; inferred from electronic annotation ; 3700 ; transcription factor activity ; inferred from electronic annotation ; 30528 ; transcription regulator activity ; inferred from mutant phenotype
1424745_at	0.978496	0.180479	1.21938	0.158548	0.544258	0.112863	0.93488	0.255668	BC024461	2900006B13Rik	gb:BC024461.1 /DB_XREF=gi:19353547 /FEA=FLmRNA /CNT=49 /TID=Mm.177112.1 /TIER=FL+Stack /STK=17 /UG=Mm.177112 /LL=72947 /UG_GENE=2900006B13Rik /DEF=Mus musculus, clone MGC:37320 IMAGE:4975449, mRNA, complete cds. /PROD=Unknown (protein for MGC:37320) /FL=gb:BC024461.1			8483 ; transaminase activity ; Unknown ; 16740 ; transferase activity ; inferred from electronic annotation ; 8483 ; transaminase activity ; inferred from electronic annotation ; 30170 ; pyridoxal phosphate binding ; inferred from electronic annotation
1438654_x_at	1.53971	0.312816	1.20741	0.310794	0.730968	0.0907568	0.898382	0.159643	AV269411	Mmd2	gb:AV269411 /DB_XREF=gi:6257448 /DB_XREF=AV269411 /CLONE=4930542K19 /FEA=EST /CNT=10 /TID=Mm.22331.2 /TIER=Stack /STK=10 /UG=Mm.22331 /LL=75104 /UG_GENE=4930518M15Rik /UG_TITLE=RIKEN cDNA 4930518M15 gene	19835 ; cytolysis ; inferred from electronic annotation	16021 ; integral to membrane ; Unknown ; 16021 ; integral to membrane ; inferred from electronic annotation	4872 ; receptor activity ; inferred from electronic annotation
1426584_a_at	1.15519	0.399015	1.45654	0.176956	0.924815	0.0555986	0.933997	0.0918674	BI143942	Sdh1	gb:BI143942 /DB_XREF=gi:14603943 /DB_XREF=602908034F1 /CLONE=IMAGE:5064897 /FEA=FLmRNA /CNT=571 /TID=Mm.104920.1 /TIER=Stack /STK=12 /UG=Mm.104920 /LL=20322 /UG_GENE=Sdh1 /UG_TITLE=sorbitol dehydrogenase 1 /FL=gb:BC024124.1			3939 ; L-iditol 2-dehydrogenase activity ; inferred from electronic annotation ; 8270 ; zinc ion binding ; inferred from electronic annotation ; 16491 ; oxidoreductase activity ; inferred from electronic annotation ; 16616 ; oxidoreductase activity, acting on the CH-OH group of donors, NAD or NADP as acceptor ; inferred from electronic annotation ; 46872 ; metal ion binding ; inferred from electr…
1417524_at	0.95478	0.125171	0.916812	0.343912	0.695507	0.161527	1.44262	0.154577	NM_009920	Cnih2	gb:NM_009920.1 /DB_XREF=gi:6753469 /GEN=Cnil /FEA=FLmRNA /CNT=55 /TID=Mm.3123.1 /TIER=FL+Stack /STK=43 /UG=Mm.3123 /LL=12794 /DEF=Mus musculus cornichon-like (Drosophila) (Cnil), mRNA. /PROD=cornichon-like (Drosophila) /FL=gb:NM_009920.1 gb:AB006191.2	7242 ; intracellular signaling cascade ; inferred from electronic annotation	5615 ; extracellular space ; Unknown ; 16020 ; membrane ; inferred from electronic annotation ; 16021 ; integral to membrane ; Unknown ; 16021 ; integral to membrane ; inferred from electronic annotation
1454884_at	0.771098	0.0620955	1.0057	0.234198	0.948458	0.154546	1.33135	0.186512	BG073185	Btbd4	gb:BG073185 /DB_XREF=gi:12555754 /DB_XREF=H3119G02-3 /CLONE=H3119G02 /FEA=EST /CNT=43 /TID=Mm.56581.3 /TIER=Stack /STK=38 /UG=Mm.56581 /LL=72147 /UG_GENE=2610019F01Rik /UG_TITLE=RIKEN cDNA 2610019F01 gene	6350 ; transcription ; inferred from electronic annotation ; 6355 ; regulation of transcription, DNA-dependent ; inferred from electronic annotation	5634 ; nucleus ; inferred from electronic annotation	3676 ; nucleic acid binding ; inferred from electronic annotation ; 5515 ; protein binding ; inferred from electronic annotation ; 8270 ; zinc ion binding ; inferred from electronic annotation ; 46872 ; metal ion binding ; inferred from electronic annotation
1421929_at	0.715156	0.214117	1.61606	0.222744	0.447561	0.225212	1.22179	0.19437	BB706548	Epha4	gb:BB706548 /DB_XREF=gi:16055383 /DB_XREF=BB706548 /CLONE=7420491D14 /FEA=FLmRNA /CNT=39 /TID=Mm.3249.1 /TIER=Stack /STK=18 /UG=Mm.3249 /LL=13838 /UG_GENE=Epha4 /UG_TITLE=Eph receptor A4 /FL=gb:NM_007936.1 gb:BC004782.1	6468 ; protein amino acid phosphorylation ; inferred from electronic annotation ; 7169 ; transmembrane receptor protein tyrosine kinase signaling pathway ; inferred from electronic annotation ; 7411 ; axon guidance ; inferred from mutant phenotype ; 7628 ; adult walking behavior ; inferred from mutant phenotype	16020 ; membrane ; inferred from electronic annotation ; 16021 ; integral to membrane ; Unknown ; 16021 ; integral to membrane ; inferred from electronic annotation	166 ; nucleotide binding ; inferred from electronic annotation ; 4672 ; protein kinase activity ; inferred from electronic annotation ; 4674 ; protein serine/threonine kinase activity ; Unknown ; 4713 ; protein-tyrosine kinase activity ; inferred from electronic annotation ; 4872 ; receptor activity ; inferred from electronic annotation ; 5003 ; ephrin receptor activity ; inferred from electronic…
1423140_at	1.5065	0.280644	0.795216	0.119719	1.34813	0.313584	0.592576	0.200263	AI596237	Lip1	gb:AI596237 /DB_XREF=gi:4605285 /DB_XREF=uk23g09.x1 /CLONE=IMAGE:1969888 /FEA=FLmRNA /CNT=218 /TID=Mm.181935.1 /TIER=Stack /STK=40 /UG=Mm.181935 /LL=16889 /UG_GENE=Lip1 /UG_TITLE=lysosomal acid lipase 1 /FL=gb:NM_021460.1	6629 ; lipid metabolism ; inferred from electronic annotation ; 16042 ; lipid catabolism ; inferred from electronic annotation	5615 ; extracellular space ; Unknown ; 5764 ; lysosome ; inferred from electronic annotation	3824 ; catalytic activity ; inferred from electronic annotation ; 4771 ; sterol esterase activity ; inferred from electronic annotation ; 16787 ; hydrolase activity ; inferred from electronic annotation ; 16789 ; carboxylic ester hydrolase activity ; inferred from electronic annotation
1422720_at	1.6561	0.325976	0.854684	0.18894	1.06863	0.142973	0.645404	0.141141	BQ176915	Isl1	gb:NM_021459.1 /DB_XREF=gi:10946847 /GEN=Isl1 /FEA=FLmRNA /CNT=100 /TID=Mm.42242.1 /TIER=FL+Stack /STK=16 /UG=Mm.42242 /LL=16392 /DEF=Mus musculus ISL1 transcription factor, LIMhomeodomain, (islet-1) (Isl1), mRNA. /PROD=insulin related protein /FL=gb:NM_021459.1	6091 ; generation of precursor metabolites and energy ; Unknown ; 6355 ; regulation of transcription, DNA-dependent ; Unknown ; 7275 ; development ; Unknown ; 7507 ; heart development ; inferred from mutant phenotype ; 45449 ; regulation of transcription ; inferred from electronic annotation ; 6355 ; regulation of transcription, DNA-dependent ; inferred from electronic annotation ; 7275 ; develop…	5634 ; nucleus ; inferred from direct assay ; 5634 ; nucleus ; Unknown ; 5634 ; nucleus ; inferred from electronic annotation	3677 ; DNA binding ; Unknown ; 3700 ; transcription factor activity ; Unknown ; 3702 ; RNA polymerase II transcription factor activity ; Unknown ; 8270 ; zinc ion binding ; inferred from electronic annotation ; 46872 ; metal ion binding ; inferred from electronic annotation ; 3677 ; DNA binding ; inferred from electronic annotation ; 3700 ; transcription factor activity ; inferred from electronic…
1433693_x_at	1.06526	0.322635	1.07347	0.294479	1.40389	0.0924031	0.863993	0.103587	BB491065	Vamp3	gb:BB491065 /DB_XREF=gi:9449692 /DB_XREF=BB491065 /CLONE=D530019E14 /FEA=EST /CNT=76 /TID=Mm.168744.2 /TIER=Stack /STK=71 /UG=Mm.168744 /LL=22319 /UG_GENE=Vamp3 /UG_TITLE=vesicle-associated membrane protein 3	16192 ; vesicle-mediated transport ; inferred from electronic annotation	16021 ; integral to membrane ; Unknown ; 19717 ; synaptosome ; inferred from electronic annotation ; 45202 ; synapse ; inferred from electronic annotation ; 16021 ; integral to membrane ; inferred from electronic annotation
1436819_at	1.42326	0.421463	0.756667	0.029739	0.953673	0.114778	1.0357	0.109544	BG920446	2006-09-01	gb:BG920446 /DB_XREF=gi:14300922 /DB_XREF=602824940F1 /CLONE=IMAGE:4953849 /FEA=EST /CNT=64 /TID=Mm.90710.4 /TIER=Stack /STK=47 /UG=Mm.90710 /LL=56526 /UG_GENE=Sept6 /UG_TITLE=septin 6	7049 ; cell cycle ; inferred from electronic annotation ; 51301 ; cell division ; inferred from electronic annotation		166 ; nucleotide binding ; inferred from electronic annotation ; 5525 ; GTP binding ; inferred from electronic annotation
1417754_at	0.999935	0.10451	0.98145	0.1436	0.78119	0.0619928	1.36578	0.210487	NM_134097	Topors	gb:BF018714 /DB_XREF=gi:10750046 /DB_XREF=ux97c04.x1 /CLONE=IMAGE:3656454 /FEA=FLmRNA /CNT=125 /TID=Mm.39006.1 /TIER=Stack /STK=23 /UG=Mm.39006 /LL=106021 /UG_GENE=AW105885 /UG_TITLE=expressed sequence AW105885 /FL=gb:AB072395.1 gb:NM_134097.1	6915 ; apoptosis ; inferred from direct assay ; 6974 ; response to DNA damage stimulus ; inferred from direct assay ; 8152 ; metabolism ; Unknown ; 42127 ; regulation of cell proliferation ; inferred from direct assay ; 45941 ; positive regulation of transcription ; inferred from genetic interaction ; 16567 ; protein ubiquitination ; inferred from electronic annotation	5634 ; nucleus ; inferred from direct assay ; 151 ; ubiquitin ligase complex ; inferred from electronic annotation	3824 ; catalytic activity ; Unknown ; 5515 ; protein binding ; inferred from physical interaction ; 16853 ; isomerase activity ; inferred from electronic annotation ; 46872 ; metal ion binding ; inferred from electronic annotation ; 4842 ; ubiquitin-protein ligase activity ; inferred from electronic annotation ; 8270 ; zinc ion binding ; inferred from electronic annotation
1425452_s_at	0.661598	0.218485	1.11077	0.584572	0.812269	0.244841	3.4373	1.44476	BC002154	Ptprj ; AW125753	gb:BC002154.1 /DB_XREF=gi:12805368 /FEA=FLmRNA /CNT=2 /TID=Mm.5046.1 /TIER=FL /STK=2 /UG=Mm.5046 /LL=19271 /UG_GENE=Ptprj /DEF=Mus musculus, clone MGC:7290 IMAGE:3485348, mRNA, complete cds. /PROD=Unknown (protein for MGC:7290) /FL=gb:BC002154.1	1570 ; vasculogenesis ; inferred from mutant phenotype ; 6470 ; protein amino acid dephosphorylation ; inferred from electronic annotation ; 7185 ; transmembrane receptor protein tyrosine phosphatase signaling pathway ; inferred from electronic annotation ; 7507 ; heart development ; inferred from mutant phenotype	5886 ; plasma membrane ; inferred from electronic annotation ; 16021 ; integral to membrane ; Unknown ; 16021 ; integral to membrane ; inferred from electronic annotation	4721 ; phosphoprotein phosphatase activity ; inferred from electronic annotation ; 4725 ; protein tyrosine phosphatase activity ; inferred from electronic annotation ; 4872 ; receptor activity ; inferred from electronic annotation ; 16787 ; hydrolase activity ; inferred from electronic annotation
1418713_at	0.8683	0.184984	0.916844	0.139112	0.877512	0.187572	1.3955	0.0562659	NM_025273	Pcbd1	gb:NM_025273.1 /DB_XREF=gi:13384607 /GEN=Pcbd /FEA=FLmRNA /CNT=49 /TID=Mm.39473.1 /TIER=FL+Stack /STK=19 /UG=Mm.39473 /LL=13180 /DEF=Mus musculus 6-pyruvoyl-tetrahydropterin synthasedimerization cofactor of hepatocyte nuclear factor 1 alpha (TCF1) (Pcbd), mRNA. /PROD=6-pyruvoyl-tetrahydropterinsynthasedimerization cofactor of hepatocyte nuclearfactor 1 alpha (TCF1) /FL=gb:NM_025273.1 gb:BC024354.1	6558 ; L-phenylalanine metabolism ; Unknown ; 6729 ; tetrahydrobiopterin biosynthesis ; Unknown ; 6729 ; tetrahydrobiopterin biosynthesis ; inferred from electronic annotation	5634 ; nucleus ; Unknown ; 5737 ; cytoplasm ; Unknown	3713 ; transcription coactivator activity ; Unknown ; 8124 ; 4-alpha-hydroxytetrahydrobiopterin dehydratase activity ; inferred from electronic annotation ; 16829 ; lyase activity ; Unknown ; 16829 ; lyase activity ; inferred from electronic annotation
1416301_a_at	2.24537	1.32169	1.01895	0.562746	1.08502	0.154439	0.39817	0.110285	BB125261	Ebf1	gb:NM_007897.1 /DB_XREF=gi:6681252 /GEN=Ebf /FEA=FLmRNA /CNT=236 /TID=Mm.4366.1 /TIER=FL+Stack /STK=100 /UG=Mm.4366 /LL=13591 /DEF=Mus musculus early B-cell factor (Ebf), mRNA. /PROD=early B-cell factor /FL=gb:NM_007897.1 gb:L12147.1	6350 ; transcription ; inferred from electronic annotation ; 6355 ; regulation of transcription, DNA-dependent ; inferred from direct assay ; 7275 ; development ; inferred from electronic annotation ; 45449 ; regulation of transcription ; inferred from electronic annotation ; 45941 ; positive regulation of transcription ; inferred from direct assay ; 6355 ; regulation of transcription, DNA-depend…	5634 ; nucleus ; inferred from direct assay ; 5634 ; nucleus ; inferred from electronic annotation	3677 ; DNA binding ; inferred from direct assay ; 3700 ; transcription factor activity ; inferred from direct assay ; 5515 ; protein binding ; inferred from physical interaction ; 5515 ; protein binding ; inferred from sequence or structural similarity ; 30528 ; transcription regulator activity ; inferred from electronic annotation ; 46872 ; metal ion binding ; inferred from electronic annotation…
1424342_at	0.821694	0.103076	1.25944	0.156151	0.743474	0.215197	1.4925	0.24985	BC010204	Fyttd1	gb:BC010204.1 /DB_XREF=gi:16307329 /FEA=FLmRNA /CNT=255 /TID=Mm.12831.1 /TIER=FL+Stack /STK=36 /UG=Mm.12831 /LL=70705 /UG_GENE=3830421F13Rik /DEF=Mus musculus, RIKEN cDNA 3830421F13 gene, clone MGC:7144 IMAGE:3158224, mRNA, complete cds. /PROD=RIKEN cDNA 3830421F13 gene /FL=gb:BC010204.1
1421101_a_at	1.51029	0.304759	1.09477	0.172863	1.00771	0.126869	0.660546	0.10349	NM_010698	Ldb2	gb:NM_010698.2 /DB_XREF=gi:13443027 /GEN=Ldb2 /FEA=FLmRNA /CNT=15 /TID=Mm.25785.1 /TIER=FL /STK=2 /UG=Mm.25785 /LL=16826 /DEF=Mus musculus LIM domain binding 2 (Ldb2), mRNA. /PROD=LIM domain binding 2 /FL=gb:NM_010698.2 gb:U89487.1	7275 ; development ; Unknown ; 7275 ; development ; inferred from electronic annotation	5634 ; nucleus ; inferred from electronic annotation	3712 ; transcription cofactor activity ; Unknown ; 3712 ; transcription cofactor activity ; inferred from electronic annotation
1452010_at	1.72418	0.305821	0.933286	0.114221	1.21824	0.399482	0.734761	0.14995	AF472588	Chrna3	gb:AF472588.1 /DB_XREF=gi:19073314 /FEA=FLmRNA /CNT=30 /TID=Mm.205308.1 /TIER=FL+Stack /STK=15 /UG=Mm.205308 /DEF=Mus musculus nicotinic acetylcholine receptor alpha 3 subunit mRNA, complete cds. /PROD=nicotinic acetylcholine receptor alpha 3subunit /FL=gb:AF472588.1 gb:AF459029.1	6810 ; transport ; Unknown ; 6811 ; ion transport ; Unknown ; 7268 ; synaptic transmission ; Unknown ; 7271 ; synaptic transmission, cholinergic ; inferred from electronic annotation ; 6810 ; transport ; inferred from electronic annotation ; 6811 ; ion transport ; inferred from electronic annotation	5624 ; membrane fraction ; inferred from electronic annotation ; 16020 ; membrane ; Unknown ; 16021 ; integral to membrane ; Unknown ; 45211 ; postsynaptic membrane ; inferred from electronic annotation ; 16020 ; membrane ; inferred from electronic annotation ; 16021 ; integral to membrane ; inferred from electronic annotation	4872 ; receptor activity ; Unknown ; 4889 ; nicotinic acetylcholine-activated cation-selective channel activity ; Unknown ; 4890 ; GABA-A receptor activity ; Unknown ; 5216 ; ion channel activity ; inferred from electronic annotation ; 5216 ; ion channel activity ; Unknown ; 5230 ; extracellular ligand-gated ion channel activity ; Unknown ; 30594 ; neurotransmitter receptor activity ; inferred fr…
1430776_s_at	0.918546	0.246869	1.01228	0.208261	1.07951	0.0344067	0.66091	0.0780751	AK017778	Ankrd24	gb:AK017778.1 /DB_XREF=gi:12857195 /FEA=mRNA /CNT=4 /TID=Mm.64214.1 /TIER=ConsEnd /STK=1 /UG=Mm.64214 /LL=70615 /UG_GENE=5730519E19Rik /UG_TITLE=RIKEN cDNA 5730519E19 gene /DEF=Mus musculus 8 days embryo whole body cDNA, RIKEN full-length enriched library, clone:5730519E19:homolog to F20887_1, PARTIAL CDS (FRAGMENT), full insert sequence.
1416826_a_at	0.884323	0.203525	1.37702	0.0980856	0.693119	0.127928	1.17236	0.345911	NM_020048	Trfp	gb:NM_020048.1 /DB_XREF=gi:9910589 /GEN=Trfp /FEA=FLmRNA /CNT=96 /TID=Mm.25072.1 /TIER=FL+Stack /STK=68 /UG=Mm.25072 /LL=56771 /DEF=Mus musculus Trf (TATA binding protein-related factor)-proximal protein homolog (Drosophila) (Trfp), mRNA. /PROD=Trf-proximal protein homolog(Drosophila) /FL=gb:NM_020048.1	6350 ; transcription ; inferred from electronic annotation ; 6355 ; regulation of transcription, DNA-dependent ; inferred from electronic annotation ; 6350 ; transcription ; inferred from sequence or structural similarity	5634 ; nucleus ; inferred from electronic annotation ; 16592 ; Srb-mediator complex ; inferred from sequence or structural similarity	8233 ; peptidase activity ; inferred from electronic annotation ; 5515 ; protein binding ; inferred from physical interaction ; 3899 ; DNA-directed RNA polymerase activity ; inferred from sequence or structural similarity
1435567_at	1.36139	0.120445	1.06597	0.118501	0.976418	0.080975	0.841559	0.111251	AI504378	Phka1	gb:AI504378 /DB_XREF=gi:4402229 /DB_XREF=vl09b03.x1 /CLONE=IMAGE:963629 /FEA=EST /CNT=19 /TID=Mm.42254.2 /TIER=Stack /STK=15 /UG=Mm.42254 /LL=18679 /UG_GENE=Phka1 /UG_TITLE=phosphorylase kinase alpha 1	5975 ; carbohydrate metabolism ; inferred from electronic annotation ; 5977 ; glycogen metabolism ; inferred from electronic annotation ; 7517 ; muscle development ; inferred from electronic annotation		4689 ; phosphorylase kinase activity ; inferred from electronic annotation ; 5516 ; calmodulin binding ; inferred from electronic annotation ; 16301 ; kinase activity ; inferred from electronic annotation ; 16740 ; transferase activity ; inferred from electronic annotation
1419108_at	1.12595	0.544857	1.37888	0.231067	1.01702	0.235356	0.509723	0.118979	BI134110	Ophn1	gb:BI134110 /DB_XREF=gi:14584358 /DB_XREF=UI-M-BH3-bsh-h-12-0-UI.s1 /CLONE=UI-M-BH3-bsh-h-12-0-UI /FEA=FLmRNA /CNT=64 /TID=Mm.100064.1 /TIER=Stack /STK=8 /UG=Mm.100064 /LL=94190 /UG_GENE=Ophn1 /UG_TITLE=oligophrenin 1 /FL=gb:NM_052976.1 gb:BC004845.1	30036 ; actin cytoskeleton organization and biogenesis ; inferred from direct assay	15629 ; actin cytoskeleton ; inferred from direct assay	3779 ; actin binding ; inferred from direct assay ; 5096 ; GTPase activator activity ; inferred from electronic annotation
1450992_a_at	0.96269	0.0770104	1.3641	0.169078	0.785965	0.0791622	0.990293	0.119834	AW547821	Meis1	gb:AW547821 /DB_XREF=gi:7193238 /DB_XREF=L0027B06-3 /CLONE=L0027B06 /FEA=FLmRNA /CNT=40 /TID=Mm.4734.1 /TIER=Stack /STK=26 /UG=Mm.4734 /LL=17268 /UG_GENE=Meis1 /UG_TITLE=myeloid ecotropic viral integration site 1 /FL=gb:U33630.1 gb:NM_010789.1	6355 ; regulation of transcription, DNA-dependent ; inferred from direct assay ; 6357 ; regulation of transcription from RNA polymerase II promoter ; Unknown ; 45449 ; regulation of transcription ; inferred from electronic annotation ; 6355 ; regulation of transcription, DNA-dependent ; inferred from electronic annotation ; 6350 ; transcription ; inferred from electronic annotation	5634 ; nucleus ; inferred from direct assay ; 5667 ; transcription factor complex ; inferred from direct assay ; 5634 ; nucleus ; inferred from electronic annotation	3677 ; DNA binding ; inferred from direct assay ; 3700 ; transcription factor activity ; inferred from electronic annotation ; 3705 ; RNA polymerase II transcription factor activity, enhancer binding ; inferred from direct assay ; 5515 ; protein binding ; inferred from physical interaction ; 3677 ; DNA binding ; inferred from electronic annotation
1418423_s_at	1.17711	0.120347	0.824597	0.0662453	1.81278	0.601373	0.857338	0.0901703	AF425083	Serpinb9f ; Serpinb9e ; Serpinb9g ; LOC544923	gb:AF425083.1 /DB_XREF=gi:18251227 /GEN=Serpinb9g /FEA=FLmRNA /CNT=30 /TID=Mm.202781.1 /TIER=FL+Stack /STK=24 /UG=Mm.202781 /LL=20709 /DEF=Mus musculus NK21B (Serpinb9g) mRNA, complete cds. /PROD=NK21B /FL=gb:AF425083.1 gb:NM_011455.1			4867 ; serine-type endopeptidase inhibitor activity ; inferred from electronic annotation ; 8233 ; peptidase activity ; inferred from electronic annotation
1419734_at	2.66167	0.530101	0.972603	1.3032	1.35968	0.781756	0.704416	0.224842	NM_007393	Actb	gb:NM_007393.1 /DB_XREF=gi:6671508 /GEN=Actb /FEA=FLmRNA /CNT=122 /TID=Mm.297.1 /TIER=FL /STK=6 /UG=Mm.297 /LL=11461 /DEF=Mus musculus actin, beta, cytoplasmic (Actb), mRNA. /PROD=actin, beta, cytoplasmic /FL=gb:J04181.1 gb:NM_007393.1		5625 ; soluble fraction ; inferred from direct assay ; 5829 ; cytosol ; inferred from direct assay ; 5856 ; cytoskeleton ; inferred from electronic annotation ; 5884 ; actin filament ; inferred from electronic annotation	166 ; nucleotide binding ; inferred from electronic annotation ; 3774 ; motor activity ; inferred from electronic annotation ; 5198 ; structural molecule activity ; inferred from electronic annotation ; 5200 ; structural constituent of cytoskeleton ; inferred from electronic annotation ; 5515 ; protein binding ; inferred from electronic annotation ; 5524 ; ATP binding ; inferred from electronic a…
1427234_at	0.854398	0.186565	0.955643	0.0782177	0.853732	0.185675	1.42281	0.136625	BC024687	Vangl1	gb:BC024687.1 /DB_XREF=gi:19354361 /FEA=mRNA /CNT=65 /TID=Mm.130722.1 /TIER=Stack /STK=48 /UG=Mm.130722 /DEF=Mus musculus, similar to loop tail associated protein; vang (van gogh)-like 2 (Drosophila); loop tail, clone IMAGE:3669388, mRNA, partial cds. /PROD=similar to loop tail associated protein; vang(van gogh)-like 2 (Drosophila); loop tail	7275 ; development ; inferred from electronic annotation	16021 ; integral to membrane ; inferred from electronic annotation
1435463_s_at	0.817576	0.19924	0.923077	0.42332	1.75859	0.0337807	0.845931	0.245612	C76327	Myo1d	gb:C76327 /DB_XREF=gi:2516657 /DB_XREF=C76327 /CLONE=J0008G09 /FEA=EST /CNT=43 /TID=Mm.6493.1 /TIER=Stack /STK=16 /UG=Mm.6493 /LL=52096 /UG_GENE=D11Ertd9e /UG_TITLE=DNA segment, Chr 11, ERATO Doi 9, expressed	7010 ; cytoskeleton organization and biogenesis ; inferred from electronic annotation	5856 ; cytoskeleton ; inferred from electronic annotation ; 16459 ; myosin ; Unknown ; 16459 ; myosin ; inferred from electronic annotation	3774 ; motor activity ; Unknown ; 5524 ; ATP binding ; Unknown ; 3774 ; motor activity ; inferred from electronic annotation ; 5524 ; ATP binding ; inferred from electronic annotation
1423477_at	0.768722	0.147245	1.38121	0.368679	0.853948	0.0670833	1.17211	0.0752187	BB361162	Zic1	gb:BB361162 /DB_XREF=gi:16405911 /DB_XREF=BB361162 /CLONE=C130002M06 /FEA=FLmRNA /CNT=48 /TID=Mm.2719.1 /TIER=Stack /STK=17 /UG=Mm.2719 /LL=22771 /UG_GENE=Zic1 /UG_TITLE=zinc finger protein of the cerebellum 1 /FL=gb:D32167.1 gb:NM_009573.1	7275 ; development ; inferred from electronic annotation ; 7399 ; nervous system development ; inferred from electronic annotation ; 7417 ; central nervous system development ; inferred from genetic interaction ; 7417 ; central nervous system development ; inferred from mutant phenotype ; 7610 ; behavior ; inferred from mutant phenotype ; 30154 ; cell differentiation ; inferred from electronic an…	5634 ; nucleus ; inferred from electronic annotation	3676 ; nucleic acid binding ; inferred from electronic annotation ; 3677 ; DNA binding ; inferred from electronic annotation ; 8270 ; zinc ion binding ; inferred from electronic annotation ; 46872 ; metal ion binding ; inferred from electronic annotation ; 5515 ; protein binding ; inferred from physical interaction ; 3700 ; transcription factor activity ; inferred from sequence or structural simi…
1417900_a_at	0.934492	0.283974	1.1912	0.487576	1.43278	0.126441	0.886207	0.0889521	NM_013703	Vldlr	gb:NM_013703.1 /DB_XREF=gi:7305628 /GEN=Vldlr /FEA=FLmRNA /CNT=59 /TID=Mm.4141.1 /TIER=FL+Stack /STK=34 /UG=Mm.4141 /LL=22359 /DEF=Mus musculus very low density lipoprotein receptor (Vldlr), mRNA. /PROD=very low density lipoprotein receptor /FL=gb:NM_013703.1 gb:U06670.1 gb:L33417.1	6629 ; lipid metabolism ; inferred from electronic annotation ; 6810 ; transport ; inferred from electronic annotation ; 6869 ; lipid transport ; inferred from electronic annotation ; 6897 ; endocytosis ; inferred from electronic annotation ; 8202 ; steroid metabolism ; inferred from electronic annotation ; 8203 ; cholesterol metabolism ; inferred from electronic annotation	5615 ; extracellular space ; Unknown ; 5905 ; coated pit ; inferred from electronic annotation ; 16020 ; membrane ; inferred from electronic annotation ; 16021 ; integral to membrane ; Unknown ; 16021 ; integral to membrane ; inferred from electronic annotation	4872 ; receptor activity ; inferred from electronic annotation ; 5319 ; lipid transporter activity ; inferred from electronic annotation ; 5509 ; calcium ion binding ; inferred from electronic annotation
1449070_x_at	1.31257	0.238285	1.58128	0.326478	0.577608	0.186564	0.831616	0.0943272	BB770932	Apcdd1	gb:NM_133237.1 /DB_XREF=gi:18875401 /GEN=EIG180 /FEA=FLmRNA /CNT=59 /TID=Mm.28143.1 /TIER=FL+Stack /STK=24 /UG=Mm.28143 /LL=170773 /DEF=Mus musculus ethanol induced gene product EIG180 (EIG180), mRNA. /PROD=ethanol induced gene product EIG180 /FL=gb:NM_133237.1 gb:AB023957.1
1419086_at	1.49166	0.311655	0.956377	0.0958263	0.992843	0.189076	0.636026	0.089432	U49641	Fgfbp1	gb:U49641.1 /DB_XREF=gi:1469935 /GEN=FGF-BP /FEA=FLmRNA /CNT=23 /TID=Mm.46053.1 /TIER=FL+Stack /STK=14 /UG=Mm.46053 /LL=14181 /DEF=Mus musculus FGF-binding protein (FGF-BP) mRNA, complete cds. /PROD=FGF-binding protein /FL=gb:NM_008009.1 gb:AF065441.1 gb:U49641.1	6355 ; regulation of transcription, DNA-dependent ; Unknown	5634 ; nucleus ; Unknown	3677 ; DNA binding ; Unknown
1434709_at	0.84266	0.0454104	0.984349	0.0326107	1.01467	0.122817	1.46091	0.224394	BB202655	C130076O07Rik	gb:BB202655 /DB_XREF=gi:16271742 /DB_XREF=BB202655 /CLONE=A430048C07 /FEA=EST /CNT=37 /TID=Mm.37263.1 /TIER=Stack /STK=26 /UG=Mm.37263 /UG_TITLE=ESTs, Weakly similar to L1 cell adhesion molecule (Mus musculus) (M.musculus)	7155 ; cell adhesion ; inferred from electronic annotation ; 1764 ; neuron migration ; inferred from sequence or structural similarity ; 7409 ; axonogenesis ; inferred from sequence or structural similarity ; 7413 ; axonal fasciculation ; inferred from sequence or structural similarity ; 7416 ; synaptogenesis ; inferred from sequence or structural similarity ; 7417 ; central nervous system develo…	5615 ; extracellular space ; Unknown ; 16021 ; integral to membrane ; inferred from electronic annotation ; 5887 ; integral to plasma membrane ; inferred from sequence or structural similarity ; 9897 ; external side of plasma membrane ; inferred from sequence or structural similarity ; 43005 ; neuron projection ; inferred from sequence or structural similarity	5515 ; protein binding ; inferred from electronic annotation ; 5515 ; protein binding ; inferred from sequence or structural similarity ; 30506 ; ankyrin binding ; inferred from sequence or structural similarity
1433919_at	1.49878	0.278948	1.00036	0.291893	0.808945	0.307424	0.694749	0.0624299	AV302111	Asb4	gb:AV302111 /DB_XREF=gi:16393451 /DB_XREF=AV302111 /CLONE=5730499G19 /FEA=EST /CNT=59 /TID=Mm.51340.2 /TIER=Stack /STK=52 /UG=Mm.51340 /LL=65255 /UG_GENE=Asb4 /UG_TITLE=ankyrin repeat and SOCS box-containing protein 4	6355 ; regulation of transcription, DNA-dependent ; Unknown ; 7242 ; intracellular signaling cascade ; inferred from electronic annotation		3677 ; DNA binding ; Unknown ; 3700 ; transcription factor activity ; Unknown
1438711_at	1.04506	0.312327	0.892287	0.180088	1.69498	0.195541	1.0161	0.12671	BB667651	Pklr	gb:BB667651 /DB_XREF=gi:16399100 /DB_XREF=BB667651 /CLONE=C730030C11 /FEA=EST /CNT=26 /TID=Mm.8359.2 /TIER=Stack /STK=9 /UG=Mm.8359 /LL=18770 /UG_GENE=Pklr /UG_TITLE=pyruvate kinase liver and red blood cell	6096 ; glycolysis ; inferred from electronic annotation ; 42828 ; response to pathogen ; inferred from mutant phenotype		287 ; magnesium ion binding ; inferred from electronic annotation ; 4743 ; pyruvate kinase activity ; inferred from direct assay ; 16301 ; kinase activity ; inferred from electronic annotation ; 16740 ; transferase activity ; inferred from electronic annotation ; 46872 ; metal ion binding ; inferred from electronic annotation ; 4743 ; pyruvate kinase activity ; inferred from electronic annotation
1426215_at	1.07989	0.104097	1.37928	0.171777	0.830789	0.0726577	0.880025	0.131309	AF071068	Ddc	gb:AF071068.1 /DB_XREF=gi:3288844 /FEA=FLmRNA /CNT=74 /TID=Mm.12906.1 /TIER=FL+Stack /STK=59 /UG=Mm.12906 /LL=13195 /UG_GENE=Ddc /DEF=Mus musculus aromatic-L-amino-acid decarboxylase mRNA, complete cds. /PROD=aromatic-L-amino-acid decarboxylase /FL=gb:AF071068.1	6519 ; amino acid and derivative metabolism ; inferred from electronic annotation ; 6520 ; amino acid metabolism ; inferred from electronic annotation ; 42423 ; catecholamine biosynthesis ; inferred from electronic annotation		4058 ; aromatic-L-amino-acid decarboxylase activity ; inferred from electronic annotation ; 16829 ; lyase activity ; inferred from electronic annotation ; 16831 ; carboxy-lyase activity ; inferred from electronic annotation
1417355_at	0.863736	0.0783365	1.04377	0.146633	1.00235	0.222046	1.65909	0.259998	AB003040	Peg3	gb:AB003040.1 /DB_XREF=gi:18958238 /GEN=Peg3 /FEA=FLmRNA /CNT=138 /TID=Mm.7952.1 /TIER=FL+Stack /STK=47 /UG=Mm.7952 /LL=18616 /DEF=Mus musculus Peg3 mRNA for zinc finger protein, complete cds. /PROD=zinc finger protein /FL=gb:AB003040.1 gb:AF038939.1 gb:NM_008817.1		5634 ; nucleus ; inferred from electronic annotation	3676 ; nucleic acid binding ; inferred from electronic annotation ; 46872 ; metal ion binding ; inferred from electronic annotation ; 8270 ; zinc ion binding ; inferred from electronic annotation
1416107_at	0.727997	0.177059	1.01228	0.0692657	0.926629	0.462846	1.89868	0.311119	NM_008741	Nsg2	gb:NM_008741.1 /DB_XREF=gi:6679141 /GEN=Nsg2 /FEA=FLmRNA /CNT=204 /TID=Mm.3304.1 /TIER=FL+Stack /STK=127 /UG=Mm.3304 /LL=18197 /DEF=Mus musculus neuron specific gene family member 2 (Nsg2), mRNA. /PROD=neuron specific gene family member 2 /FL=gb:U17259.1 gb:BC018224.1 gb:NM_008741.1	7212 ; dopamine receptor signaling pathway ; inferred from electronic annotation	5795 ; Golgi stack ; inferred from electronic annotation ; 16021 ; integral to membrane ; Unknown ; 5773 ; vacuole ; inferred from electronic annotation ; 16021 ; integral to membrane ; inferred from electronic annotation	50780 ; dopamine receptor binding ; inferred from electronic annotation
1450786_x_at	0.817335	0.27749	0.924567	0.133476	0.860028	0.188863	1.62829	0.199962	NM_019808	Pdlim5	gb:NM_019808.1 /DB_XREF=gi:12083690 /GEN=Enh-pending /FEA=FLmRNA /CNT=46 /TID=Mm.24839.3 /TIER=FL+Stack /STK=9 /UG=Mm.24839 /LL=56376 /DEF=Mus musculus enigma homolog (R. norvegicus) (Enh-pending), mRNA. /PROD=enigma homolog 1 (R. norvegicus) /FL=gb:AB016586.1 gb:NM_019808.1		30018 ; Z disc ; inferred from direct assay	5515 ; protein binding ; inferred from physical interaction ; 8270 ; zinc ion binding ; inferred from electronic annotation ; 46872 ; metal ion binding ; inferred from electronic annotation ; 5515 ; protein binding ; inferred from electronic annotation
1451335_at	0.97914	0.0758063	0.911416	0.114182	0.970227	0.279695	2.05377	0.40204	AF263458	Plac8	gb:AF263458.1 /DB_XREF=gi:8571447 /FEA=FLmRNA /CNT=96 /TID=Mm.34609.1 /TIER=FL+Stack /STK=35 /UG=Mm.34609 /LL=231507 /UG_GENE=onzin /DEF=Mus musculus onzin mRNA, complete cds. /PROD=onzin /FL=gb:AF263458.1 gb:BC010789.1
1448162_at	2.24836	0.573991	1.31868	0.435731	0.808897	0.093732	0.735539	0.343138	BB250384	Vcam1	gb:NM_011693.1 /DB_XREF=gi:6755960 /GEN=Vcam1 /FEA=FLmRNA /CNT=224 /TID=Mm.1021.1 /TIER=FL+Stack /STK=153 /UG=Mm.1021 /LL=22329 /DEF=Mus musculus vascular cell adhesion molecule 1 (Vcam1), mRNA. /PROD=vascular cell adhesion molecule 1 /FL=gb:NM_011693.1 gb:M84487.1	7155 ; cell adhesion ; inferred from direct assay ; 16337 ; cell-cell adhesion ; inferred from electronic annotation ; 7155 ; cell adhesion ; inferred from electronic annotation	5615 ; extracellular space ; Unknown ; 5886 ; plasma membrane ; inferred from electronic annotation ; 16020 ; membrane ; inferred from electronic annotation ; 16021 ; integral to membrane ; Unknown ; 16021 ; integral to membrane ; inferred from electronic annotation	5515 ; protein binding ; inferred from electronic annotation ; 5529 ; sugar binding ; inferred from electronic annotation
1417428_at	1.17435	0.0659402	0.845137	0.166336	1.05448	0.0413756	0.557221	0.113315	NM_010316	Gng3	gb:NM_010316.1 /DB_XREF=gi:6754021 /GEN=Gng3 /FEA=FLmRNA /CNT=76 /TID=Mm.27307.1 /TIER=FL+Stack /STK=45 /UG=Mm.27307 /LL=14704 /DEF=Mus musculus guanine nucleotide binding protein (G protein), gamma 3 subunit (Gng3), mRNA. /PROD=guanine nucleotide binding protein (G protein),gamma 3 subunit /FL=gb:NM_010316.1	187 ; activation of MAPK activity ; Unknown ; 7165 ; signal transduction ; Unknown ; 7186 ; G-protein coupled receptor protein signaling pathway ; inferred from sequence or structural similarity ; 7165 ; signal transduction ; inferred from electronic annotation ; 7186 ; G-protein coupled receptor protein signaling pathway ; inferred from electronic annotation	5834 ; heterotrimeric G-protein complex ; inferred from sequence or structural similarity ; 5834 ; heterotrimeric G-protein complex ; inferred from electronic annotation	3924 ; GTPase activity ; inferred from sequence or structural similarity ; 3924 ; GTPase activity ; Unknown ; 4871 ; signal transducer activity ; Unknown ; 5083 ; small GTPase regulator activity ; inferred from electronic annotation ; 4871 ; signal transducer activity ; inferred from electronic annotation
1425706_a_at	0.971415	0.774907	1.07445	0.161388	0.579609	0.0514659	1.04686	0.296981	AY027937	Ddb2	gb:AY027937.1 /DB_XREF=gi:13311164 /GEN=Ddb2 /FEA=FLmRNA /CNT=9 /TID=Mm.36753.2 /TIER=FL /STK=1 /UG=Mm.36753 /LL=72138 /DEF=Mus musculus damage-specific DNA-binding protein 2 (Ddb2) mRNA, complete cds. /PROD=damage-specific DNA-binding protein 2 /FL=gb:AY027937.1	6281 ; DNA repair ; inferred from electronic annotation ; 6290 ; pyrimidine dimer repair ; inferred from mutant phenotype ; 6974 ; response to DNA damage stimulus ; inferred from electronic annotation	5634 ; nucleus ; inferred from electronic annotation	3677 ; DNA binding ; inferred from electronic annotation
1429530_a_at	0.94327	0.110379	1.10176	0.341391	0.807193	0.12973	1.41883	0.122761	BB220041	4122402O22Rik	gb:AA414859 /DB_XREF=gi:2075016 /DB_XREF=vc71b03.s1 /CLONE=IMAGE:779981 /FEA=mRNA /CNT=90 /TID=Mm.34659.2 /TIER=ConsEnd /STK=0 /UG=Mm.34659 /LL=77626 /UG_GENE=4122402O22Rik /UG_TITLE=RIKEN cDNA 4122402O22 gene		16021 ; integral to membrane ; Unknown	16787 ; hydrolase activity ; inferred from electronic annotation
1421728_at	0.918369	0.0570755	1.25238	0.150072	0.700448	0.0764328	1.33761	0.418512	NM_053008	Olig3	gb:NM_053008.1 /DB_XREF=gi:16507248 /GEN=Olig3 /FEA=FLmRNA /CNT=2 /TID=Mm.156946.1 /TIER=FL /STK=2 /UG=Mm.156946 /LL=94222 /DEF=Mus musculus oligodendrocyte transcription factor 3 (Olig3), mRNA. /PROD=oligodendrocyte transcription factor 3 /FL=gb:AB038698.1 gb:NM_053008.1	6350 ; transcription ; inferred from electronic annotation ; 6355 ; regulation of transcription, DNA-dependent ; inferred from electronic annotation ; 45449 ; regulation of transcription ; inferred from electronic annotation	5634 ; nucleus ; inferred from electronic annotation	3677 ; DNA binding ; inferred from electronic annotation ; 30528 ; transcription regulator activity ; inferred from electronic annotation
1452114_s_at	1.06728	0.17417	1.08247	0.30682	0.895198	0.149814	1.63721	0.128866	BF225802	Igfbp5	gb:BF225802 /DB_XREF=gi:11133410 /DB_XREF=uy47g01.x1 /CLONE=IMAGE:3662736 /FEA=FLmRNA /CNT=424 /TID=Mm.218877.2 /TIER=Stack /STK=13 /UG=Mm.218877 /LL=16011 /UG_GENE=Igfbp5 /UG_TITLE=insulin-like growth factor binding protein 5 /FL=gb:L12447.1	1558 ; regulation of cell growth ; inferred from electronic annotation	5576 ; extracellular region ; inferred from electronic annotation ; 5615 ; extracellular space ; Unknown ; 16942 ; insulin-like growth factor binding protein complex ; Unknown	5520 ; insulin-like growth factor binding ; inferred from electronic annotation ; 5520 ; insulin-like growth factor binding ; inferred from physical interaction ; 19838 ; growth factor binding ; inferred from electronic annotation
1418525_at	0.913336	0.289427	0.982641	0.111217	0.76127	0.189517	1.4605	0.0918528	NM_023662	Pcm1	gb:BG088656 /DB_XREF=gi:12571220 /DB_XREF=H3156A03-5 /CLONE=H3156A03 /FEA=FLmRNA /CNT=107 /TID=Mm.28192.1 /TIER=ConsEnd /STK=0 /UG=Mm.28192 /LL=18536 /UG_GENE=Pcm1 /UG_TITLE=pericentriolar material 1 /FL=gb:AB029291.1 gb:NM_023662.1
1437620_x_at	1.0443	0.379462	1.50262	0.16729	0.902904	0.0579314	0.951266	0.351324	BB271911	Pycs	gb:BB271911 /DB_XREF=gi:8968927 /DB_XREF=BB271911 /CLONE=A830060B12 /FEA=EST /CNT=16 /TID=Mm.29751.5 /TIER=Stack /STK=16 /UG=Mm.29751 /LL=56454 /UG_GENE=Pycs /UG_TITLE=pyrroline-5-carboxylate synthetase (glutamate gamma-semialdehyde synthetase)	6561 ; proline biosynthesis ; inferred from electronic annotation ; 8152 ; metabolism ; inferred from electronic annotation ; 8652 ; amino acid biosynthesis ; traceable author statement ; 8652 ; amino acid biosynthesis ; inferred from electronic annotation ; 30335 ; positive regulation of cell migration ; inferred from direct assay ; 6470 ; protein amino acid dephosphorylation ; inferred from ele…	5737 ; cytoplasm ; inferred from electronic annotation ; 5739 ; mitochondrion ; inferred from electronic annotation ; 16020 ; membrane ; inferred from electronic annotation ; 19866 ; inner membrane ; inferred from electronic annotation ; 5783 ; endoplasmic reticulum ; inferred from electronic annotation ; 5768 ; endosome ; traceable author statement ; 5886 ; plasma membrane ; traceable author sta…	3824 ; catalytic activity ; inferred from electronic annotation ; 4349 ; glutamate 5-kinase activity ; inferred from direct assay ; 4349 ; glutamate 5-kinase activity ; inferred from genetic interaction ; 4350 ; glutamate-5-semialdehyde dehydrogenase activity ; inferred from electronic annotation ; 16301 ; kinase activity ; inferred from electronic annotation ; 16491 ; oxidoreductase activity ; i…
1452714_at	0.620621	0.0711685	1.048	0.153978	0.994598	0.0100292	1.18198	0.111917	AK004560	1200003E16Rik	gb:AK004560.1 /DB_XREF=gi:12835812 /FEA=mRNA /CNT=110 /TID=Mm.27917.1 /TIER=Stack /STK=64 /UG=Mm.27917 /LL=66860 /UG_GENE=1200003E16Rik /UG_TITLE=RIKEN cDNA 1200003E16 gene /DEF=Mus musculus adult male lung cDNA, RIKEN full-length enriched library, clone:1200003E16:TPR Domain containing protein, full insert sequence.			3677 ; DNA binding ; inferred from electronic annotation ; 5488 ; binding ; inferred from electronic annotation
1448321_at	1.21342	0.224191	1.56789	0.532347	0.874875	0.0922797	0.657652	0.0633031	NM_022316	Smoc1	gb:NM_022316.1 /DB_XREF=gi:11612484 /GEN=Smoc1 /FEA=FLmRNA /CNT=152 /TID=Mm.27643.1 /TIER=FL+Stack /STK=92 /UG=Mm.27643 /LL=64075 /DEF=Mus musculus secreted modular calcium binding protein 1 (Smoc1), mRNA. /PROD=secreted modular calcium-binding protein 1 /FL=gb:AF070470.1 gb:NM_022316.1		5578 ; extracellular matrix (sensu Metazoa) ; inferred from electronic annotation ; 5604 ; basement membrane ; inferred from electronic annotation	5509 ; calcium ion binding ; inferred from electronic annotation
1424221_at	1.60551	0.290611	0.874363	0.0807822	1.09498	0.0972908	0.508501	0.173563	BC021842	Susd4	gb:BC021842.1 /DB_XREF=gi:18256869 /FEA=FLmRNA /CNT=57 /TID=Mm.82624.1 /TIER=FL+Stack /STK=45 /UG=Mm.82624 /DEF=Mus musculus, clone MGC:30368 IMAGE:5135798, mRNA, complete cds. /PROD=Unknown (protein for MGC:30368) /FL=gb:BC021842.1		16021 ; integral to membrane ; Unknown
1460303_at	1.48259	0.0270211	0.775694	0.361675	0.773723	0.117814	0.947933	0.509057	NM_008173	Nr3c1	gb:AW556220 /DB_XREF=gi:7201649 /DB_XREF=L0265D10-3 /CLONE=L0265D10 /FEA=FLmRNA /CNT=182 /TID=Mm.4918.1 /TIER=Stack /STK=24 /UG=Mm.4918 /LL=14815 /UG_GENE=Nr3c1 /UG_TITLE=nuclear receptor subfamily 3, group C, member 1 /FL=gb:NM_008173.1	6350 ; transcription ; inferred from electronic annotation ; 6355 ; regulation of transcription, DNA-dependent ; inferred from electronic annotation ; 42921 ; glucocorticoid receptor signaling pathway ; inferred from direct assay	5634 ; nucleus ; inferred from direct assay ; 5634 ; nucleus ; inferred from electronic annotation	3677 ; DNA binding ; inferred from electronic annotation ; 3700 ; transcription factor activity ; inferred from electronic annotation ; 3707 ; steroid hormone receptor activity ; inferred from electronic annotation ; 4872 ; receptor activity ; inferred from electronic annotation ; 4879 ; ligand-dependent nuclear receptor activity ; Unknown ; 4883 ; glucocorticoid receptor activity ; inferred from…
1423735_a_at	0.896764	0.135241	1.07975	0.14538	0.831733	0.0954366	1.33748	0.107824	BC021497	Wdr36	gb:BC021497.1 /DB_XREF=gi:18204822 /FEA=FLmRNA /CNT=214 /TID=Mm.38816.1 /TIER=FL+Stack /STK=133 /UG=Mm.38816 /DEF=Mus musculus, clone MGC:38421 IMAGE:5346181, mRNA, complete cds. /PROD=Unknown (protein for MGC:38421) /FL=gb:BC021497.1		5634 ; nucleus ; inferred from electronic annotation
1449799_s_at	0.730066	0.231342	1.17602	0.343741	0.890966	0.0901327	1.60399	0.208696	AA516617	Pkp2	gb:AA516617 /DB_XREF=gi:2256076 /DB_XREF=vh83f03.r1 /CLONE=IMAGE:893597 /FEA=EST /CNT=1 /TID=Mm.201703.1 /TIER=ConsEnd /STK=1 /UG=Mm.201703 /LL=106119 /UG_GENE=AA516617 /UG_TITLE=expressed sequence AA516617	7507 ; heart development ; inferred from mutant phenotype ; 16337 ; cell-cell adhesion ; inferred from mutant phenotype	5856 ; cytoskeleton ; inferred from electronic annotation ; 5912 ; adherens junction ; inferred from mutant phenotype	5488 ; binding ; inferred from electronic annotation
1422596_at	1.24689	0.101605	1.09781	0.189975	0.612335	0.339832	0.614078	0.103948	NM_021426	C030019F02Rik	gb:NM_021426.1 /DB_XREF=gi:10946787 /GEN=C030019F02Rik /FEA=FLmRNA /CNT=37 /TID=Mm.40361.1 /TIER=FL+Stack /STK=29 /UG=Mm.40361 /LL=58237 /DEF=Mus musculus RIKEN cDNA C030019F02 gene (C030019F02Rik), mRNA. /PROD=hypothetical protein, 1-107 /FL=gb:AB030182.1 gb:NM_021426.1		5615 ; extracellular space ; Unknown ; 16021 ; integral to membrane ; Unknown ; 16021 ; integral to membrane ; inferred from electronic annotation
1454305_at	1.10035	0.559346	1.10318	0.378452	0.787525	0.0791025	1.39863	0.154054	AV315574	Cbx3	gb:AV315574 /DB_XREF=gi:6280992 /DB_XREF=AV315574 /CLONE=5830431E23 /FEA=mRNA /CNT=3 /TID=Mm.28148.2 /TIER=ConsEnd /STK=1 /UG=Mm.28148 /LL=12417 /UG_GENE=Cbx3 /UG_TITLE=chromobox homolog 3 (Drosophila HP1 gamma)	6333 ; chromatin assembly or disassembly ; inferred from electronic annotation ; 6350 ; transcription ; inferred from electronic annotation ; 6355 ; regulation of transcription, DNA-dependent ; inferred from electronic annotation ; 16568 ; chromatin modification ; inferred from electronic annotation	785 ; chromatin ; inferred from electronic annotation ; 5634 ; nucleus ; inferred from electronic annotation ; 5701 ; polytene chromosome chromocenter ; inferred from direct assay	3682 ; chromatin binding ; inferred from electronic annotation ; 5515 ; protein binding ; inferred from physical interaction
1418129_at	0.720247	0.614511	1.08003	0.16043	0.831973	0.124177	1.53106	0.126068	BG295389	Dhcr24	gb:BC019797.1 /DB_XREF=gi:18044183 /FEA=FLmRNA /CNT=90 /TID=Mm.133370.1 /TIER=FL+Stack /STK=29 /UG=Mm.133370 /LL=74754 /UG_GENE=Dhcr24 /DEF=Mus musculus, 24-dehydrocholesterol reductase, clone MGC:30547 IMAGE:5054108, mRNA, complete cds. /PROD=24-dehydrocholesterol reductase /FL=gb:NM_053272.1 gb:AY039762.1 gb:BC019797.1	188 ; inactivation of MAPK activity ; inferred from direct assay ; 6695 ; cholesterol biosynthesis ; inferred from sequence or structural similarity ; 6118 ; electron transport ; inferred from electronic annotation	5615 ; extracellular space ; Unknown ; 5737 ; cytoplasm ; inferred from direct assay ; 5783 ; endoplasmic reticulum ; Unknown ; 5794 ; Golgi apparatus ; Unknown ; 16021 ; integral to membrane ; Unknown	9055 ; electron carrier activity ; Unknown ; 16491 ; oxidoreductase activity ; Unknown ; 17017 ; MAP kinase phosphatase activity ; inferred from direct assay
1448326_a_at	0.733462	0.0769208	0.937485	0.120211	1.05999	0.109549	1.51392	0.282747	NM_013496	Crabp1	gb:NM_013496.1 /DB_XREF=gi:7304974 /GEN=Crabp1 /FEA=FLmRNA /CNT=112 /TID=Mm.34797.1 /TIER=FL+Stack /STK=91 /UG=Mm.34797 /LL=12903 /DEF=Mus musculus cellular retinoic acid binding protein I (Crabp1), mRNA. /PROD=cellular retinoic acid binding protein I /FL=gb:NM_013496.1	6810 ; transport ; Unknown ; 6810 ; transport ; inferred from electronic annotation		5215 ; transporter activity ; Unknown ; 5488 ; binding ; Unknown ; 5501 ; retinoid binding ; traceable author statement ; 8289 ; lipid binding ; Unknown ; 16918 ; retinal binding ; inferred from electronic annotation ; 5488 ; binding ; inferred from electronic annotation ; 8289 ; lipid binding ; inferred from electronic annotation
1427762_x_at	1.22958	0.334437	0.589737	0.0693586	1.06155	0.133024	1.0027	0.487998	M25487	Hist1h2bp	gb:M25487.1 /DB_XREF=gi:556309 /GEN=His2b /FEA=mRNA /CNT=1 /TID=Mm.21579.3 /TIER=ConsEnd /STK=0 /UG=Mm.21579 /LL=68024 /UG_TITLE=H2B histone family, member S /DEF=Mus musculus histone H2b mRNA, 3 end.	6334 ; nucleosome assembly ; inferred from electronic annotation ; 7001 ; chromosome organization and biogenesis (sensu Eukaryota) ; inferred from electronic annotation	786 ; nucleosome ; inferred from electronic annotation ; 5634 ; nucleus ; inferred from electronic annotation ; 5694 ; chromosome ; inferred from electronic annotation	3677 ; DNA binding ; inferred from electronic annotation
1422130_at	1.33068	0.32938	0.853867	0.195101	1.54369	0.236014	0.786513	0.0931744	NM_008730	Nptx1	gb:NM_008730.1 /DB_XREF=gi:6679119 /GEN=Nptx1 /FEA=FLmRNA /CNT=15 /TID=Mm.5142.1 /TIER=FL /STK=1 /UG=Mm.5142 /LL=18164 /DEF=Mus musculus neuronal pentraxin 1 (Nptx1), mRNA. /PROD=neuronal pentraxin 1 /FL=gb:NM_008730.1		5615 ; extracellular space ; Unknown	5509 ; calcium ion binding ; inferred from electronic annotation ; 46872 ; metal ion binding ; inferred from electronic annotation
1416658_at	1.04197	0.100582	1.38609	0.116257	0.619361	0.13437	0.906244	0.308669	U91905	Frzb	gb:NM_011356.1 /DB_XREF=gi:6755475 /GEN=Frzb /FEA=FLmRNA /CNT=130 /TID=Mm.3246.1 /TIER=FL+Stack /STK=75 /UG=Mm.3246 /LL=20378 /DEF=Mus musculus frizzled-related protein (Frzb), mRNA. /PROD=secreted frizzled-related sequence protein 3 /FL=gb:U68058.1 gb:U91905.1 gb:BC016884.1 gb:U88568.1 gb:NM_011356.1	7275 ; development ; inferred from electronic annotation ; 16055 ; Wnt receptor signaling pathway ; inferred from electronic annotation ; 30154 ; cell differentiation ; inferred from electronic annotation ; 30178 ; negative regulation of Wnt receptor signaling pathway ; inferred from direct assay	5615 ; extracellular space ; Unknown ; 5576 ; extracellular region ; non-traceable author statement	17147 ; Wnt-protein binding ; inferred from direct assay
1419033_at	1.13381	0.213088	0.907643	0.136861	0.821817	0.178053	1.5034	0.0731036	AW556821	2610018G03Rik	gb:AW556821 /DB_XREF=gi:7202250 /DB_XREF=L0273G12-3 /CLONE=L0273G12 /FEA=FLmRNA /CNT=89 /TID=Mm.46254.1 /TIER=Stack /STK=40 /UG=Mm.46254 /LL=70415 /UG_GENE=2610018G03Rik /UG_TITLE=RIKEN cDNA 2610018G03 gene /FL=gb:NM_133729.1 gb:BC005708.1	6468 ; protein amino acid phosphorylation ; Unknown ; 6915 ; apoptosis ; inferred from electronic annotation ; 6468 ; protein amino acid phosphorylation ; inferred from sequence or structural similarity ; 42981 ; regulation of apoptosis ; inferred from sequence or structural similarity ; 6468 ; protein amino acid phosphorylation ; inferred from electronic annotation	5795 ; Golgi stack ; inferred from electronic annotation ; 5794 ; Golgi apparatus ; inferred from sequence or structural similarity	166 ; nucleotide binding ; inferred from electronic annotation ; 287 ; magnesium ion binding ; inferred from electronic annotation ; 4672 ; protein kinase activity ; Unknown ; 4674 ; protein serine/threonine kinase activity ; inferred from electronic annotation ; 4713 ; protein-tyrosine kinase activity ; Unknown ; 5524 ; ATP binding ; inferred from electronic annotation ; 16301 ; kinase activity …
1421992_a_at	0.898113	0.0624063	0.894323	0.19494	1.43514	0.142187	1.05283	0.356825	NM_010517	Igfbp4	gb:AA119124 /DB_XREF=gi:1676811 /DB_XREF=mp59a05.r1 /CLONE=IMAGE:573488 /FEA=FLmRNA /CNT=15 /TID=Mm.22248.1 /TIER=ConsEnd /STK=0 /UG=Mm.22248 /LL=16010 /UG_GENE=Igfbp4 /UG_TITLE=insulin-like growth factor binding protein 4 /FL=gb:NM_010517.1	1558 ; regulation of cell growth ; inferred from electronic annotation	5576 ; extracellular region ; inferred from electronic annotation ; 5615 ; extracellular space ; Unknown	5520 ; insulin-like growth factor binding ; inferred from electronic annotation ; 19838 ; growth factor binding ; inferred from electronic annotation
1419639_at	1.10033	0.209705	1.24068	0.20116	0.646526	0.0654142	0.884151	0.19704	U30244	Efnb2	gb:BB452953 /DB_XREF=gi:16425729 /DB_XREF=BB452953 /CLONE=D130020K03 /FEA=FLmRNA /CNT=152 /TID=Mm.4005.1 /TIER=ConsEnd /STK=1 /UG=Mm.4005 /LL=13642 /UG_GENE=Efnb2 /UG_TITLE=ephrin B2 /FL=gb:U30244.1 gb:U16819.1 gb:L38847.1 gb:NM_010111.1	1945 ; lymph vessel development ; inferred from mutant phenotype ; 7275 ; development ; inferred from electronic annotation ; 7399 ; nervous system development ; inferred from electronic annotation ; 9887 ; organ morphogenesis ; inferred from mutant phenotype ; 30154 ; cell differentiation ; inferred from electronic annotation	5886 ; plasma membrane ; inferred from direct assay ; 16020 ; membrane ; inferred from electronic annotation ; 16021 ; integral to membrane ; Unknown ; 16021 ; integral to membrane ; inferred from electronic annotation	5515 ; protein binding ; inferred from physical interaction
1449672_s_at	0.991047	0.373098	0.949308	0.0953417	0.827522	0.0520664	1.39306	0.164193	C76389	Tufm	gb:C76389 /DB_XREF=gi:2516719 /DB_XREF=C76389 /CLONE=J0009G06 /FEA=EST /CNT=1 /TID=Mm.197829.1 /TIER=ConsEnd /STK=1 /UG=Mm.197829 /LL=97346 /UG_GENE=C76389 /UG_TITLE=expressed sequence C76389	6412 ; protein biosynthesis ; Unknown ; 6414 ; translational elongation ; Unknown ; 6412 ; protein biosynthesis ; inferred from electronic annotation ; 6414 ; translational elongation ; inferred from electronic annotation	5739 ; mitochondrion ; inferred from direct assay ; 5739 ; mitochondrion ; Unknown ; 5743 ; mitochondrial inner membrane ; inferred from direct assay ; 5739 ; mitochondrion ; inferred from electronic annotation	166 ; nucleotide binding ; inferred from electronic annotation ; 3746 ; translation elongation factor activity ; Unknown ; 5525 ; GTP binding ; Unknown ; 3746 ; translation elongation factor activity ; inferred from electronic annotation ; 5525 ; GTP binding ; inferred from electronic annotation
1450686_at	1.12187	0.145526	1.22276	0.364512	0.632802	0.0534674	0.989023	0.594178	NM_008896	Pon2	gb:NM_008896.1 /DB_XREF=gi:6679416 /GEN=Pon2 /FEA=FLmRNA /CNT=70 /TID=Mm.22681.1 /TIER=FL+Stack /STK=27 /UG=Mm.22681 /LL=18980 /DEF=Mus musculus paraoxonase 2 (Pon2), mRNA. /PROD=paraoxonase 2 /FL=gb:L48514.1 gb:NM_008896.1		5576 ; extracellular region ; inferred from electronic annotation ; 16020 ; membrane ; inferred from electronic annotation	4063 ; aryldialkylphosphatase activity ; inferred from electronic annotation ; 4064 ; arylesterase activity ; inferred from electronic annotation ; 16787 ; hydrolase activity ; inferred from electronic annotation
1427307_a_at	1.05664	0.141639	0.884506	0.127711	1.36553	0.0559523	0.947838	0.108616	BB644109	Dab1	gb:Y08380.1 /DB_XREF=gi:1771279 /GEN=mdab1 /FEA=mRNA /CNT=30 /TID=Mm.18527.2 /TIER=Stack /STK=11 /UG=Mm.18527 /LL=13131 /DEF=M.musculus mRNA for mDab271 protein. /PROD=mDab271 protein	1764 ; neuron migration ; inferred from mutant phenotype ; 7162 ; negative regulation of cell adhesion ; inferred from mutant phenotype ; 7264 ; small GTPase mediated signal transduction ; inferred from mutant phenotype ; 7275 ; development ; inferred from electronic annotation ; 7399 ; nervous system development ; inferred from electronic annotation ; 30154 ; cell differentiation ; inferred from…	5622 ; intracellular ; traceable author statement	5515 ; protein binding ; inferred from physical interaction ; 5543 ; phospholipid binding ; traceable author statement ; 42169 ; SH2 domain binding ; traceable author statement
1421271_at	0.89377	0.196435	1.11702	0.225244	0.74079	0.144873	1.5383	0.104409	BE305862	Sh3md2	gb:BE305862 /DB_XREF=gi:9158204 /DB_XREF=601102107F1 /CLONE=IMAGE:3494593 /FEA=FLmRNA /CNT=23 /TID=Mm.27949.1 /TIER=ConsEnd /STK=0 /UG=Mm.27949 /LL=59009 /UG_GENE=Posh-pending /UG_TITLE=plenty of SH3 domains /FL=gb:AF030131.1 gb:NM_021506.1	46328 ; regulation of JNK cascade ; inferred from direct assay ; 16567 ; protein ubiquitination ; inferred from electronic annotation	30027 ; lamellipodium ; inferred from direct assay ; 151 ; ubiquitin ligase complex ; inferred from electronic annotation	5078 ; MAP-kinase scaffold activity ; inferred from direct assay ; 5515 ; protein binding ; inferred from physical interaction ; 46872 ; metal ion binding ; inferred from electronic annotation ; 4842 ; ubiquitin-protein ligase activity ; inferred from electronic annotation ; 8270 ; zinc ion binding ; inferred from electronic annotation
1448949_at	0.826073	0.205655	1.72437	0.343515	0.748088	0.0891669	1.29805	0.30001	NM_007607	Car4	gb:NM_007607.1 /DB_XREF=gi:6671677 /GEN=Car4 /FEA=FLmRNA /CNT=72 /TID=Mm.1641.1 /TIER=FL+Stack /STK=30 /UG=Mm.1641 /LL=12351 /DEF=Mus musculus carbonic anhydrase 4 (Car4), mRNA. /PROD=carbonic anhydrase 4 /FL=gb:NM_007607.1 gb:BC012704.1	6730 ; one-carbon compound metabolism ; inferred from electronic annotation	5615 ; extracellular space ; Unknown ; 16020 ; membrane ; inferred from electronic annotation	4089 ; carbonate dehydratase activity ; inferred from electronic annotation ; 8270 ; zinc ion binding ; inferred from electronic annotation ; 16829 ; lyase activity ; inferred from electronic annotation ; 46872 ; metal ion binding ; inferred from electronic annotation
1423331_a_at	0.78909	0.162075	0.964185	0.131351	0.923188	0.143039	1.40376	0.0526191	BG070704	Pvrl3	gb:BG070704 /DB_XREF=gi:12553273 /DB_XREF=H3090C02-3 /CLONE=H3090C02 /FEA=FLmRNA /CNT=26 /TID=Mm.46724.3 /TIER=Stack /STK=15 /UG=Mm.46724 /LL=58998 /UG_GENE=Pvrl3 /UG_TITLE=poliovirus receptor-related 3 /FL=gb:NM_021497.1 gb:AF195835.1	7155 ; cell adhesion ; inferred from direct assay ; 16337 ; cell-cell adhesion ; inferred from direct assay	5615 ; extracellular space ; Unknown ; 5911 ; intercellular junction ; inferred from direct assay ; 5913 ; cell-cell adherens junction ; inferred from direct assay ; 16021 ; integral to membrane ; Unknown	4872 ; receptor activity ; inferred from electronic annotation ; 5515 ; protein binding ; inferred from physical interaction
1416740_at	0.837624	0.20096	1.14655	0.120377	0.791879	0.0512555	1.80271	0.464386	AW744319	Col5a1	gb:NM_015734.1 /DB_XREF=gi:7656986 /GEN=Col5a1 /FEA=FLmRNA /CNT=155 /TID=Mm.7281.1 /TIER=FL+Stack /STK=71 /UG=Mm.7281 /LL=12831 /DEF=Mus musculus procollagen, type V, alpha 1 (Col5a1), mRNA. /PROD=procollagen, type V, alpha 1 /FL=gb:NM_015734.1 gb:AB009993.1	6817 ; phosphate transport ; inferred from electronic annotation ; 7155 ; cell adhesion ; inferred from electronic annotation	5578 ; extracellular matrix (sensu Metazoa) ; Unknown ; 5581 ; collagen ; inferred from electronic annotation ; 5588 ; collagen type V ; Unknown ; 5615 ; extracellular space ; Unknown ; 5737 ; cytoplasm ; inferred from electronic annotation ; 5578 ; extracellular matrix (sensu Metazoa) ; inferred from electronic annotation	5198 ; structural molecule activity ; Unknown ; 5201 ; extracellular matrix structural constituent ; Unknown ; 8201 ; heparin binding ; Unknown ; 30020 ; extracellular matrix structural constituent conferring tensile strength ; inferred from electronic annotation ; 5198 ; structural molecule activity ; inferred from electronic annotation ; 5201 ; extracellular matrix structural constituent ; infe…
1416622_at	0.935769	0.0526822	1.01647	0.069918	0.96315	0.141127	1.37735	0.115567	NM_033572	Wbscr16	gb:NM_033572.1 /DB_XREF=gi:15809009 /GEN=5730496C04Rik /FEA=FLmRNA /CNT=106 /TID=Mm.29508.1 /TIER=FL+Stack /STK=78 /UG=Mm.29508 /LL=94254 /DEF=Mus musculus RIKEN cDNA 5730496C04 gene (5730496C04Rik), mRNA. /PROD=RIKEN cDNA 5730496C04 gene /FL=gb:NM_033572.1 gb:BC024714.1			5087 ; Ran guanyl-nucleotide exchange factor activity ; non-traceable author statement
1418599_at	1.01461	0.182282	1.02845	0.172157	0.859066	0.119069	1.68088	0.210349	NM_007729	Col11a1	gb:BB836814 /DB_XREF=gi:17015057 /DB_XREF=BB836814 /CLONE=G930043E14 /FEA=FLmRNA /CNT=101 /TID=Mm.5017.1 /TIER=Stack /STK=8 /UG=Mm.5017 /LL=12814 /UG_GENE=Col11a1 /UG_TITLE=procollagen, type XI, alpha 1 /FL=gb:NM_007729.1	1502 ; cartilage condensation ; inferred from mutant phenotype ; 6029 ; proteoglycan metabolism ; inferred from mutant phenotype ; 6817 ; phosphate transport ; inferred from electronic annotation ; 7155 ; cell adhesion ; inferred from electronic annotation ; 30199 ; collagen fibril organization ; inferred from mutant phenotype	5578 ; extracellular matrix (sensu Metazoa) ; inferred from electronic annotation ; 5581 ; collagen ; inferred from electronic annotation ; 5737 ; cytoplasm ; inferred from electronic annotation	5198 ; structural molecule activity ; inferred from electronic annotation ; 5201 ; extracellular matrix structural constituent ; inferred from electronic annotation ; 30020 ; extracellular matrix structural constituent conferring tensile strength ; inferred from electronic annotation
1449374_at	1.32125	0.351332	1.22106	0.338563	1.00766	0.0858909	0.725561	0.0261304	BC013525	Pipox	gb:BC013525.1 /DB_XREF=gi:15488781 /FEA=FLmRNA /CNT=74 /TID=Mm.8543.1 /TIER=FL+Stack /STK=12 /UG=Mm.8543 /LL=19193 /UG_GENE=Pso /DEF=Mus musculus, peroxisomal sarcosine oxidase, clone MGC:19202 IMAGE:4237443, mRNA, complete cds. /PROD=peroxisomal sarcosine oxidase /FL=gb:BC013525.1 gb:NM_008952.1 gb:U94700.1	6118 ; electron transport ; inferred from electronic annotation ; 7031 ; peroxisome organization and biogenesis ; inferred from electronic annotation ; 46653 ; tetrahydrofolate metabolism ; inferred from electronic annotation	5777 ; peroxisome ; inferred from electronic annotation	8115 ; sarcosine oxidase activity ; inferred from electronic annotation ; 16491 ; oxidoreductase activity ; inferred from electronic annotation ; 50031 ; L-pipecolate oxidase activity ; inferred from electronic annotation
1421672_at	1.03633	0.564913	0.563715	0.081487	1.07145	0.19644	1.15044	0.141745	NM_010552	Il17	gb:NM_010552.1 /DB_XREF=gi:6754323 /GEN=Il17 /FEA=FLmRNA /CNT=3 /TID=Mm.5419.1 /TIER=FL /STK=2 /UG=Mm.5419 /LL=16171 /DEF=Mus musculus interleukin 17 (Il17), mRNA. /PROD=interleukin 17 /FL=gb:U43088.1 gb:NM_010552.1	6954 ; inflammatory response ; inferred from electronic annotation	5576 ; extracellular region ; inferred from electronic annotation ; 5615 ; extracellular space ; Unknown ; 5615 ; extracellular space ; inferred from electronic annotation	5125 ; cytokine activity ; inferred from electronic annotation
1421318_at	1.33006	0.347012	0.675762	0.0681548	1.12088	0.10545	0.766964	0.228551	NM_022565	Ndst4	gb:BB634113 /DB_XREF=gi:16470416 /DB_XREF=BB634113 /CLONE=A330107D21 /FEA=FLmRNA /CNT=9 /TID=Mm.102338.1 /TIER=ConsEnd /STK=0 /UG=Mm.102338 /LL=64580 /UG_GENE=Ndst4 /UG_TITLE=N-deacetylaseN-sulfotransferase (heparin glucosaminyl) 4 /FL=gb:NM_022565.1 gb:AB036838.1			8146 ; sulfotransferase activity ; Unknown ; 16740 ; transferase activity ; inferred from electronic annotation ; 8146 ; sulfotransferase activity ; inferred from electronic annotation
1451122_at	0.783045	0.150379	1.09473	0.210759	0.949732	0.0874445	1.36181	0.0694738	BC004801	Idi1	gb:BC004801.1 /DB_XREF=gi:13435920 /FEA=FLmRNA /CNT=191 /TID=Mm.29847.1 /TIER=FL+Stack /STK=105 /UG=Mm.29847 /DEF=Mus musculus, Similar to isopentenyl-diphosphate delta isomerase, clone MGC:8139 IMAGE:3589498, mRNA, complete cds. /PROD=Similar to isopentenyl-diphosphate deltaisomerase /FL=gb:BC004801.1	6694 ; steroid biosynthesis ; Unknown ; 6695 ; cholesterol biosynthesis ; Unknown ; 8299 ; isoprenoid biosynthesis ; Unknown ; 8610 ; lipid biosynthesis ; inferred from electronic annotation ; 16117 ; carotenoid biosynthesis ; inferred from electronic annotation ; 16126 ; sterol biosynthesis ; Unknown ; 6694 ; steroid biosynthesis ; inferred from electronic annotation ; 6695 ; cholesterol biosynt…	5777 ; peroxisome ; Unknown ; 5777 ; peroxisome ; inferred from electronic annotation	287 ; magnesium ion binding ; Unknown ; 4452 ; isopentenyl-diphosphate delta-isomerase activity ; Unknown ; 16853 ; isomerase activity ; Unknown ; 287 ; magnesium ion binding ; inferred from electronic annotation ; 4452 ; isopentenyl-diphosphate delta-isomerase activity ; inferred from electronic annotation ; 16853 ; isomerase activity ; inferred from electronic annotation
1420937_at	0.77105	0.0763286	1.13643	0.0423182	0.819138	0.103781	1.33216	0.256904	BM239527	Cpsf2	gb:BM239527 /DB_XREF=gi:17874785 /DB_XREF=K0535G11-3 /CLONE=K0535G11 /FEA=FLmRNA /CNT=140 /TID=Mm.716.1 /TIER=Stack /STK=18 /UG=Mm.716 /LL=51786 /UG_GENE=Cpsf2 /UG_TITLE=cleavage and polyadenylation specific factor 2, 100kD subunit /FL=gb:NM_016856.1 gb:AF012822.1 gb:BC013628.1	6397 ; mRNA processing ; inferred from electronic annotation	5634 ; nucleus ; inferred from electronic annotation	3723 ; RNA binding ; inferred from electronic annotation
1434914_at	0.813245	0.0794533	1.16135	0.115006	1.5842	0.278474	0.810324	0.129781	BB396668	Rab6b	gb:BB396668 /DB_XREF=gi:16411037 /DB_XREF=BB396668 /CLONE=C230098J04 /FEA=EST /CNT=26 /TID=Mm.29807.2 /TIER=Stack /STK=23 /UG=Mm.29807 /LL=22223 /UG_GENE=Uchl1 /UG_TITLE=ubiquitin carboxy-terminal hydrolase L1	6810 ; transport ; inferred from electronic annotation ; 6886 ; intracellular protein transport ; Unknown ; 6888 ; ER to Golgi transport ; inferred from electronic annotation ; 6890 ; retrograde transport, Golgi to ER ; Unknown ; 7264 ; small GTPase mediated signal transduction ; Unknown ; 15031 ; protein transport ; Unknown ; 7264 ; small GTPase mediated signal transduction ; inferred from elect…	5794 ; Golgi apparatus ; Unknown ; 5795 ; Golgi stack ; inferred from electronic annotation	166 ; nucleotide binding ; inferred from electronic annotation ; 3924 ; GTPase activity ; Unknown ; 5525 ; GTP binding ; Unknown ; 8565 ; protein transporter activity ; Unknown ; 5525 ; GTP binding ; inferred from electronic annotation
1424843_a_at	0.951056	0.0973379	1.06497	0.118085	0.924143	0.0685843	1.49955	0.159011	BC004622	Gas5	gb:BC004622.1 /DB_XREF=gi:13435499 /FEA=FLmRNA /CNT=24 /TID=Mm.35844.2 /TIER=FL+Stack /STK=14 /UG=Mm.35844 /LL=14455 /UG_GENE=Gas5 /DEF=Mus musculus, Similar to growth arrest specific 5, clone MGC:6251 IMAGE:3585621, mRNA, complete cds. /PROD=Similar to growth arrest specific 5 /FL=gb:BC004622.1
1426766_at	0.752241	0.182678	1.06963	0.0570936	0.794436	0.135706	1.39997	0.100133	AK018106	6330403K07Rik	gb:AK018106.1 /DB_XREF=gi:12857669 /FEA=mRNA /CNT=137 /TID=Mm.27768.1 /TIER=Stack /STK=72 /UG=Mm.27768 /LL=103712 /UG_GENE=6330403K07Rik /UG_TITLE=RIKEN cDNA 6330403K07 gene /DEF=Mus musculus adult male medulla oblongata cDNA, RIKEN full-length enriched library, clone:6330403K07:hypothetical protein, full insert sequence.
1428130_at	0.787716	0.147821	1.27932	0.239444	0.821393	0.116732	1.65999	0.258762	BG071597	Lman1	gb:AI787074 /DB_XREF=gi:5334732 /DB_XREF=uj54h08.x1 /CLONE=IMAGE:1923807 /FEA=mRNA /CNT=250 /TID=Mm.203896.1 /TIER=Stack /STK=13 /UG=Mm.203896 /LL=70361 /UG_GENE=Lman1 /UG_TITLE=lectin, mannose-binding, 1	6810 ; transport ; inferred from electronic annotation ; 6888 ; ER to Golgi transport ; traceable author statement ; 15031 ; protein transport ; inferred from electronic annotation ; 6888 ; ER to Golgi transport ; inferred from electronic annotation	5783 ; endoplasmic reticulum ; inferred from electronic annotation ; 5793 ; ER-Golgi intermediate compartment ; inferred from direct assay ; 5794 ; Golgi apparatus ; inferred from direct assay ; 5795 ; Golgi stack ; inferred from electronic annotation ; 16020 ; membrane ; inferred from electronic annotation ; 16021 ; integral to membrane ; inferred from electronic annotation ; 30017 ; sarcomere ;…	5529 ; sugar binding ; inferred from electronic annotation
1425489_at	0.95887	0.445842	1.34777	0.162271	0.573561	0.0982908	1.1261	0.349051	BC025870	D11Ertd730e	gb:BB010137 /DB_XREF=gi:16257180 /DB_XREF=BB010137 /CLONE=4732493P06 /FEA=FLmRNA /CNT=179 /TID=Mm.28200.1 /TIER=ConsEnd /STK=5 /UG=Mm.28200 /UG_TITLE=Mus musculus, Similar to step II splicing factor SLU7, clone IMAGE:3602931, mRNA, partial cds /FL=gb:BC025870.1			3676 ; nucleic acid binding ; Unknown ; 3676 ; nucleic acid binding ; inferred from electronic annotation
1423288_s_at	1.71246	0.201251	0.906835	0.163482	1.06306	0.17391	0.788119	0.177884	AA016422	Cbln1	gb:AA016422 /DB_XREF=gi:1478652 /DB_XREF=mh38e02.r1 /CLONE=IMAGE:444794 /FEA=FLmRNA /CNT=54 /TID=Mm.4880.1 /TIER=ConsEnd /STK=0 /UG=Mm.4880 /LL=12404 /UG_GENE=Cbln1 /UG_TITLE=cerebellin 1 precursor protein /FL=gb:NM_019626.1		5615 ; extracellular space ; Unknown ; 16020 ; membrane ; inferred from electronic annotation ; 19717 ; synaptosome ; inferred from electronic annotation
1450047_at	1.18756	0.0687981	1.02508	0.267363	0.651031	0.0837783	0.89673	0.179723	AW536432	Hs6st2	gb:AW536432 /DB_XREF=gi:7178849 /DB_XREF=G0104D07-3 /CLONE=G0104D07 /FEA=FLmRNA /CNT=94 /TID=Mm.41264.1 /TIER=Stack /STK=37 /UG=Mm.41264 /LL=50786 /UG_GENE=Hs6st2 /UG_TITLE=heparan sulfate 6-O-sulfotransferase 2 /FL=gb:NM_015819.1 gb:AB024565.1		5615 ; extracellular space ; Unknown	16740 ; transferase activity ; inferred from electronic annotation
1437062_s_at	0.52626	0.102157	0.735903	0.19238	1.15683	0.132255	1.16927	0.137999	BB131270	Phyhipl	gb:BB131270 /DB_XREF=gi:8785660 /DB_XREF=BB131270 /CLONE=9630050K01 /FEA=EST /CNT=35 /TID=Mm.19825.2 /TIER=Stack /STK=27 /UG=Mm.19825 /LL=71721 /UG_GENE=1200015N20Rik /UG_TITLE=RIKEN cDNA 1200015N20 gene		16021 ; integral to membrane ; inferred from electronic annotation
1434679_at	1.34447	0.206825	0.9732	0.0747548	1.03867	0.134765	0.590396	0.0865876	BM945195	Cspg3	gb:BM945195 /DB_XREF=gi:19428780 /DB_XREF=UI-M-EM0-bvf-n-20-0-UI.r2 /CLONE=IMAGE:5691475 /FEA=EST /CNT=37 /TID=Mm.4936.2 /TIER=Stack /STK=27 /UG=Mm.4936 /LL=26414 /UG_GENE=Mapk10 /UG_TITLE=mitogen activated protein kinase 10	7155 ; cell adhesion ; inferred from electronic annotation	5615 ; extracellular space ; Unknown	5509 ; calcium ion binding ; inferred from electronic annotation ; 5529 ; sugar binding ; inferred from electronic annotation ; 5540 ; hyaluronic acid binding ; inferred from electronic annotation
1420508_at	0.873129	0.122826	0.881096	0.428089	0.538123	0.660508	2.74004	0.654403	BC010976	Sema3f	gb:BQ030845 /DB_XREF=gi:19766124 /DB_XREF=UI-1-CF0-bic-a-08-0-UI.s1 /CLONE=UI-1-CF0-bic-a-08-0-UI /FEA=FLmRNA /CNT=50 /TID=Mm.12903.1 /TIER=Stack /STK=15 /UG=Mm.12903 /LL=20350 /UG_GENE=Sema3f /UG_TITLE=sema domain, immunoglobulin domain (Ig), short basic domain, secreted, (semaphorin) 3 F /FL=gb:AF080091.1 gb:NM_011349.1 gb:BC010976.1	7275 ; development ; inferred from electronic annotation	5615 ; extracellular space ; Unknown
1433942_at	1.13544	0.311655	0.906317	0.261668	1.32342	0.203322	0.623417	0.0726976	BE133806	Myo6	gb:BE133806 /DB_XREF=gi:8596238 /DB_XREF=ug11d04.x1 /CLONE=IMAGE:1531303 /FEA=EST /CNT=64 /TID=Mm.215129.1 /TIER=Stack /STK=50 /UG=Mm.215129 /UG_TITLE=ESTs	6897 ; endocytosis ; inferred from mutant phenotype ; 7010 ; cytoskeleton organization and biogenesis ; inferred from electronic annotation ; 7416 ; synaptogenesis ; inferred from mutant phenotype ; 7605 ; sensory perception of sound ; inferred from mutant phenotype ; 16358 ; dendrite morphogenesis ; inferred from mutant phenotype ; 7605 ; sensory perception of sound ; inferred from electronic an…	16459 ; myosin ; inferred from electronic annotation ; 45202 ; synapse ; inferred from sequence or structural similarity ; 48471 ; perinuclear region ; inferred from sequence or structural similarity	166 ; nucleotide binding ; inferred from electronic annotation ; 3774 ; motor activity ; inferred from electronic annotation ; 3779 ; actin binding ; inferred from electronic annotation ; 5515 ; protein binding ; inferred from sequence or structural similarity ; 5516 ; calmodulin binding ; inferred from electronic annotation ; 5524 ; ATP binding ; inferred from electronic annotation ; 51015 ; act…
1434881_s_at	0.621334	0.072507	1.01631	0.0293581	0.96971	0.179883	1.52226	0.269245	BM220945	Kctd12	gb:BM220945 /DB_XREF=gi:17781183 /DB_XREF=C0947F12-3 /CLONE=C0947F12 /FEA=EST /CNT=142 /TID=Mm.24647.1 /TIER=Stack /STK=23 /UG=Mm.24647 /LL=105624 /UG_GENE=AU046135 /UG_TITLE=expressed sequence AU046135	6813 ; potassium ion transport ; inferred from electronic annotation	8076 ; voltage-gated potassium channel complex ; inferred from electronic annotation ; 16020 ; membrane ; inferred from electronic annotation	5216 ; ion channel activity ; inferred from electronic annotation ; 5249 ; voltage-gated potassium channel activity ; inferred from electronic annotation ; 5515 ; protein binding ; inferred from electronic annotation
1420498_a_at	1.04213	0.177529	0.922829	0.121229	0.898546	0.174006	1.50999	0.0883982	NM_023118	Dab2	gb:NM_023118.1 /DB_XREF=gi:12963488 /GEN=Dab2 /FEA=FLmRNA /CNT=61 /TID=Mm.34248.1 /TIER=FL /STK=4 /UG=Mm.34248 /LL=13132 /DEF=Mus musculus disabled homolog 2 (Drosophila) (Dab2), mRNA. /PROD=disabled homolog 2 (Drosophila) /FL=gb:U18869.1 gb:NM_023118.1	904 ; cellular morphogenesis during differentiation ; inferred from mutant phenotype ; 1701 ; embryonic development (sensu Mammalia) ; inferred from mutant phenotype ; 6898 ; receptor mediated endocytosis ; inferred from physical interaction ; 7588 ; excretion ; inferred from mutant phenotype		5515 ; protein binding ; inferred from physical interaction
1418271_at	0.913237	0.27671	0.940899	0.17827	1.79895	0.269983	0.811608	0.123799	NM_021560	Bhlhb5	gb:NM_021560.1 /DB_XREF=gi:10947003 /GEN=Bhlhb5 /FEA=FLmRNA /CNT=43 /TID=Mm.143811.1 /TIER=FL+Stack /STK=27 /UG=Mm.143811 /LL=59058 /DEF=Mus musculus basic helix-loop-helix domain containing, class B5 (Bhlhb5), mRNA. /PROD=basic helix-loop-helix domain containing, classB5 /FL=gb:NM_021560.1 gb:AF218865.1	6355 ; regulation of transcription, DNA-dependent ; Unknown ; 45449 ; regulation of transcription ; inferred from electronic annotation	5634 ; nucleus ; Unknown ; 5634 ; nucleus ; inferred from electronic annotation	16564 ; transcriptional repressor activity ; inferred from direct assay ; 30528 ; transcription regulator activity ; inferred from electronic annotation
1418497_at	0.918243	0.0937006	1.23478	0.29898	0.681135	0.202291	1.42993	0.0289012	AF020737	Fgf13	gb:BC018238.1 /DB_XREF=gi:17390549 /FEA=FLmRNA /CNT=33 /TID=Mm.7995.1 /TIER=FL+Stack /STK=23 /UG=Mm.7995 /LL=14168 /UG_GENE=Fgf13 /DEF=Mus musculus, fibroblast growth factor 13, clone MGC:25467 IMAGE:4481123, mRNA, complete cds. /PROD=fibroblast growth factor 13 /FL=gb:NM_010200.1 gb:U66202.1 gb:AF020737.1 gb:BC018238.1	7165 ; signal transduction ; inferred from electronic annotation		5104 ; fibroblast growth factor receptor binding ; inferred from electronic annotation ; 8083 ; growth factor activity ; inferred from electronic annotation
1423537_at	1.46419	0.262767	0.91909	0.136746	1.18572	0.399189	0.512702	0.102284	BB622036	Gap43	gb:BB622036 /DB_XREF=gi:16461222 /DB_XREF=BB622036 /CLONE=6330442M23 /FEA=FLmRNA /CNT=130 /TID=Mm.1222.1 /TIER=Stack /STK=12 /UG=Mm.1222 /LL=14432 /UG_GENE=Basp2 /UG_TITLE=brain abundant, membrane attached signal protein 2 /FL=gb:J02809.1 gb:NM_008083.1	1558 ; regulation of cell growth ; inferred from electronic annotation ; 7275 ; development ; inferred from electronic annotation ; 7399 ; nervous system development ; inferred from electronic annotation ; 10001 ; glial cell differentiation ; inferred from mutant phenotype ; 30154 ; cell differentiation ; inferred from electronic annotation ; 40008 ; regulation of growth ; inferred from electroni…	16020 ; membrane ; inferred from electronic annotation ; 30424 ; axon ; inferred from direct assay	5516 ; calmodulin binding ; inferred from electronic annotation
1449202_at	0.911321	0.418073	1.0353	0.107784	1.4068	0.00842374	0.836659	0.106387	NM_011976	Sema4g	gb:NM_011976.1 /DB_XREF=gi:6755461 /GEN=Sema4g /FEA=FLmRNA /CNT=48 /TID=Mm.34404.1 /TIER=FL+Stack /STK=19 /UG=Mm.34404 /LL=26456 /DEF=Mus musculus sema domain, immunoglobulin domain (Ig), transmembrane domain (TM) and short cytoplasmic domain, (semaphorin) 4G (Sema4g), mRNA. /PROD=sema domain, immunoglobulin domain (Ig),transmembrane domain (TM) and short cytoplasmic domain,(semaphorin) 4G /FL=gb…	7275 ; development ; inferred from electronic annotation ; 7399 ; nervous system development ; inferred from electronic annotation ; 30154 ; cell differentiation ; inferred from electronic annotation	5615 ; extracellular space ; Unknown ; 16020 ; membrane ; inferred from electronic annotation ; 16021 ; integral to membrane ; Unknown ; 16021 ; integral to membrane ; inferred from electronic annotation	4872 ; receptor activity ; inferred from electronic annotation
1448895_a_at	1.36303	0.150629	1.117	0.110244	0.870191	0.0949235	0.532666	0.135833	NM_009819	Ctnna2	gb:NM_009819.1 /DB_XREF=gi:6753295 /GEN=Catna2 /FEA=FLmRNA /CNT=58 /TID=Mm.34637.1 /TIER=FL+Stack /STK=33 /UG=Mm.34637 /LL=12386 /DEF=Mus musculus catenin alpha 2 (Catna2), mRNA. /PROD=catenin alpha 2 /FL=gb:D25282.1 gb:NM_009819.1	7155 ; cell adhesion ; inferred from electronic annotation	5856 ; cytoskeleton ; inferred from electronic annotation ; 5912 ; adherens junction ; inferred from direct assay ; 5913 ; cell-cell adherens junction ; inferred from direct assay ; 15629 ; actin cytoskeleton ; inferred from electronic annotation ; 30027 ; lamellipodium ; inferred from direct assay	5198 ; structural molecule activity ; inferred from electronic annotation ; 5515 ; protein binding ; inferred from electronic annotation ; 45296 ; cadherin binding ; inferred from electronic annotation
1421835_at	0.547684	0.258248	1.27428	0.27506	0.757437	0.120311	2.01693	0.432977	NM_008635	Mtap7	gb:NM_008635.1 /DB_XREF=gi:6678947 /GEN=Mtap7 /FEA=FLmRNA /CNT=140 /TID=Mm.20928.1 /TIER=FL /STK=1 /UG=Mm.20928 /LL=17761 /DEF=Mus musculus microtubule-associated protein 7 (Mtap7), mRNA. /PROD=microtubule-associated protein 7 /FL=gb:NM_008635.1	7017 ; microtubule-based process ; inferred from electronic annotation	5875 ; microtubule associated complex ; inferred from electronic annotation	5519 ; cytoskeletal regulatory protein binding ; inferred from electronic annotation
1423608_at	0.750924	0.148695	1.18975	0.0380676	0.725062	0.0896842	1.56201	0.263972	BI966443	Itm2a	gb:AA275072 /DB_XREF=gi:1915332 /DB_XREF=va93a04.r1 /CLONE=IMAGE:746958 /FEA=FLmRNA /CNT=262 /TID=Mm.193.1 /TIER=ConsEnd /STK=0 /UG=Mm.193 /LL=16431 /UG_GENE=Itm2a /UG_TITLE=integral membrane protein 2A /FL=gb:NM_008409.1 gb:L38971.1		16021 ; integral to membrane ; Unknown ; 16021 ; integral to membrane ; inferred from electronic annotation
1422777_at	1.08988	0.191357	0.696244	0.13495	1.51779	0.161391	0.966285	0.0604157	NM_011795	C1ql1	gb:NM_011795.1 /DB_XREF=gi:6753221 /GEN=C1qrf-pending /FEA=FLmRNA /CNT=18 /TID=Mm.57154.1 /TIER=FL+Stack /STK=13 /UG=Mm.57154 /LL=23829 /DEF=Mus musculus C1q related factor (C1qrf-pending), mRNA. /PROD=C1q related factor /FL=gb:NM_011795.1 gb:AF095155.1	6817 ; phosphate transport ; inferred from electronic annotation	5615 ; extracellular space ; Unknown ; 5737 ; cytoplasm ; inferred from direct assay ; 5737 ; cytoplasm ; inferred from electronic annotation
1423836_at	0.731458	0.101209	1.35635	0.199243	0.690928	0.163127	1.2945	0.150916	BB447914	Zfp503	gb:BB447914 /DB_XREF=gi:9290526 /DB_XREF=BB447914 /CLONE=D030063J02 /FEA=FLmRNA /CNT=161 /TID=Mm.21082.1 /TIER=Stack /STK=8 /UG=Mm.21082 /UG_TITLE=Mus musculus, Similar to hypothetical protein MGC2555, clone MGC:29018 IMAGE:3481880, mRNA, complete cds /FL=gb:BC018484.1		5634 ; nucleus ; inferred from electronic annotation	46872 ; metal ion binding ; inferred from electronic annotation ; 3676 ; nucleic acid binding ; inferred from electronic annotation ; 8270 ; zinc ion binding ; inferred from electronic annotation
1426595_at	1.04931	0.134381	0.651702	0.0452176	1.2547	0.247962	0.940626	0.199633	BB011871	Slc18a1	gb:BB011871 /DB_XREF=gi:16257261 /DB_XREF=BB011871 /CLONE=4832416I10 /FEA=FLmRNA /CNT=58 /TID=Mm.19301.1 /TIER=Stack /STK=11 /UG=Mm.19301 /UG_TITLE=Mus musculus, Similar to solute carrier family 18 (vesicular monoamine), member 1, clone MGC:28683 IMAGE:4239930, mRNA, complete cds /FL=gb:BC027192.1	6810 ; transport ; inferred from electronic annotation ; 6836 ; neurotransmitter transport ; inferred from electronic annotation ; 15893 ; drug transport ; inferred from electronic annotation	5887 ; integral to plasma membrane ; inferred from electronic annotation ; 16021 ; integral to membrane ; inferred from electronic annotation	5215 ; transporter activity ; inferred from electronic annotation ; 5386 ; carrier activity ; inferred from electronic annotation ; 15238 ; drug transporter activity ; inferred from electronic annotation
1451716_at	1.28165	0.32493	0.926647	0.199328	0.525019	0.0367403	1.07609	0.307638	AW412521	Mafb	gb:AW412521 /DB_XREF=gi:6938339 /DB_XREF=uq41h10.x1 /CLONE=IMAGE:2812003 /FEA=FLmRNA /CNT=162 /TID=Mm.67919.1 /TIER=Stack /STK=11 /UG=Mm.67919 /LL=16658 /UG_GENE=Mafb /UG_TITLE=v-maf musculoaponeurotic fibrosarcoma oncogene family, protein B (avian) /FL=gb:L36435.1 gb:BC016434.1	6350 ; transcription ; inferred from electronic annotation ; 6355 ; regulation of transcription, DNA-dependent ; inferred from electronic annotation ; 6357 ; regulation of transcription from RNA polymerase II promoter ; inferred from direct assay ; 7379 ; segment specification ; inferred from mutant phenotype ; 7585 ; respiratory gaseous exchange ; inferred from mutant phenotype ; 45944 ; positiv…	5634 ; nucleus ; inferred from direct assay ; 5667 ; transcription factor complex ; inferred from direct assay ; 5634 ; nucleus ; inferred from electronic annotation	3677 ; DNA binding ; inferred from direct assay ; 5515 ; protein binding ; inferred from physical interaction ; 3677 ; DNA binding ; inferred from electronic annotation
1420647_a_at	0.803999	0.0923337	1.04035	0.328839	0.961176	0.067386	1.46617	0.149217	NM_031170	Krt2-8 ; LOC434261	gb:NM_031170.1 /DB_XREF=gi:13624314 /GEN=Krt2-8 /FEA=FLmRNA /CNT=17 /TID=Mm.6800.1 /TIER=FL /STK=3 /UG=Mm.6800 /LL=16691 /DEF=Mus musculus keratin complex 2, basic, gene 8 (Krt2-8), mRNA. /PROD=keratin complex 2, basic, gene 8 /FL=gb:M22831.1 gb:NM_031170.1	6468 ; protein amino acid phosphorylation ; Unknown ; 7010 ; cytoskeleton organization and biogenesis ; inferred from electronic annotation ; 9613 ; response to pest, pathogen or parasite ; inferred from mutant phenotype	5882 ; intermediate filament ; inferred from electronic annotation ; 30018 ; Z disc ; inferred from direct assay ; 42383 ; sarcolemma ; inferred from direct assay	4672 ; protein kinase activity ; Unknown ; 5198 ; structural molecule activity ; inferred from electronic annotation ; 5200 ; structural constituent of cytoskeleton ; inferred from electronic annotation ; 5524 ; ATP binding ; Unknown
1426869_at	1.4096	0.46542	1.29022	0.256858	0.847909	0.252124	0.572599	0.0392783	BB005556	Boc	gb:BB005556 /DB_XREF=gi:16214917 /DB_XREF=BB005556 /CLONE=4732467A04 /FEA=mRNA /CNT=53 /TID=Mm.41561.1 /TIER=Stack /STK=47 /UG=Mm.41561 /LL=117606 /UG_GENE=Boc /UG_TITLE=biregional cell adhesion molecule-relateddown-regulated by oncogenes (Cdon) binding protein	7155 ; cell adhesion ; inferred from electronic annotation ; 16202 ; regulation of striated muscle development ; inferred from sequence or structural similarity	5887 ; integral to plasma membrane ; inferred from sequence or structural similarity ; 16020 ; membrane ; inferred from electronic annotation	5515 ; protein binding ; inferred from electronic annotation
1418507_s_at	0.893277	0.0622429	0.925029	0.13079	1.09244	0.211642	1.89863	0.309822	NM_007706	D130043N08Rik	gb:BB244736 /DB_XREF=gi:16355335 /DB_XREF=BB244736 /CLONE=A730004E21 /FEA=FLmRNA /CNT=154 /TID=Mm.4132.1 /TIER=Stack /STK=26 /UG=Mm.4132 /LL=12701 /UG_GENE=Cish2 /UG_TITLE=cytokine inducible SH2-containing protein 2 /FL=gb:NM_007706.1 gb:U88327.1
1415936_at	1.55214	0.204833	0.878335	0.22013	1.09293	0.174434	0.830235	0.0426107	NM_013867	Bcar3	gb:NM_013867.1 /DB_XREF=gi:7304924 /GEN=Bcar3 /FEA=FLmRNA /CNT=187 /TID=Mm.45815.1 /TIER=FL+Stack /STK=165 /UG=Mm.45815 /LL=29815 /DEF=Mus musculus breast cancer anti-estrogen resistance 3 (Bcar3), mRNA. /PROD=breast cancer anti-estrogen resistance 3 /FL=gb:AF179566.1 gb:NM_013867.1	7242 ; intracellular signaling cascade ; Unknown ; 7264 ; small GTPase mediated signal transduction ; Unknown ; 7242 ; intracellular signaling cascade ; inferred from electronic annotation		5085 ; guanyl-nucleotide exchange factor activity ; Unknown ; 5085 ; guanyl-nucleotide exchange factor activity ; inferred from electronic annotation
1431772_a_at	0.892394	0.0602247	0.871843	0.210922	1.4136	0.120169	1.04283	0.238233	AK015445	Itsn2	gb:AK015445.1 /DB_XREF=gi:12853793 /GEN=Sh3d1B /FEA=mRNA /CNT=2 /TID=Mm.40285.2 /TIER=ConsEnd /STK=0 /UG=Mm.40285 /LL=20403 /UG_TITLE=SH3 domain protein 1B /DEF=Mus musculus adult male testis cDNA, RIKEN full-length enriched library, clone:4930452I21:SH3 domain protein 1B, full insert sequence.	6897 ; endocytosis ; inferred from electronic annotation		5509 ; calcium ion binding ; inferred from electronic annotation
1454613_at	1.09707	0.177735	1.13293	0.179856	1.25308	0.416892	0.566315	0.0726183	AV162270	9430041P20Rik	gb:AV162270 /DB_XREF=gi:16383390 /DB_XREF=AV162270 /CLONE=3110001I16 /FEA=EST /CNT=280 /TID=Mm.8180.2 /TIER=Stack /STK=151 /UG=Mm.8180 /LL=110454 /UG_GENE=Ly6a /UG_TITLE=lymphocyte antigen 6 complex, locus A
1450174_at	0.878923	0.0536738	0.816096	0.392311	1.53753	0.166823	1.01915	0.18624	NM_021464	Ptprt	gb:NM_021464.1 /DB_XREF=gi:10946855 /GEN=Ptprt /FEA=FLmRNA /CNT=23 /TID=Mm.29220.1 /TIER=FL /STK=2 /UG=Mm.29220 /LL=19281 /DEF=Mus musculus protein tyrosine phosphatase, receptor type, T (Ptprt), mRNA. /PROD=protein tyrosine phosphatase, receptor type, T /FL=gb:NM_021464.1 gb:AF152556.4 gb:AY026862.1 gb:AF162856.2 gb:AF244125.1 gb:AF162857.1	6470 ; protein amino acid dephosphorylation ; Unknown ; 7185 ; transmembrane receptor protein tyrosine phosphatase signaling pathway ; inferred from electronic annotation ; 6470 ; protein amino acid dephosphorylation ; inferred from electronic annotation	5615 ; extracellular space ; Unknown ; 5886 ; plasma membrane ; inferred from electronic annotation ; 16020 ; membrane ; Unknown ; 16021 ; integral to membrane ; Unknown ; 16020 ; membrane ; inferred from electronic annotation ; 16021 ; integral to membrane ; inferred from electronic annotation	4721 ; phosphoprotein phosphatase activity ; Unknown ; 4725 ; protein tyrosine phosphatase activity ; inferred from electronic annotation ; 4872 ; receptor activity ; inferred from electronic annotation ; 16787 ; hydrolase activity ; inferred from electronic annotation ; 4721 ; phosphoprotein phosphatase activity ; inferred from electronic annotation
1451888_a_at	0.660312	0.176999	0.863575	0.21743	1.05177	0.15772	2.69641	0.683827	AB025413	Odz4	gb:AB025413.1 /DB_XREF=gi:4760781 /GEN=ten-m4 /FEA=FLmRNA /CNT=1 /TID=Mm.10696.2 /TIER=FL /STK=1 /UG=Mm.10696 /LL=104003 /DEF=Mus musculus mRNA for Ten-m4, complete cds. /PROD=Ten-m4 /FL=gb:AB025413.1	10003 ; gastrulation (sensu Mammalia) ; inferred from mutant phenotype
1448229_s_at	0.920509	0.132866	1.13059	0.185863	0.843937	0.14626	1.52719	0.0648008	NM_009829	Ccnd2	gb:BM118679 /DB_XREF=gi:17086705 /DB_XREF=L0914E12-3 /CLONE=L0914E12 /FEA=FLmRNA /CNT=267 /TID=Mm.3141.1 /TIER=Stack /STK=67 /UG=Mm.3141 /LL=12444 /UG_GENE=Ccnd2 /UG_TITLE=cyclin D2 /FL=gb:M86182.1 gb:M83749.1 gb:NM_009829.1	74 ; regulation of progression through cell cycle ; inferred from electronic annotation ; 74 ; regulation of progression through cell cycle ; inferred from mutant phenotype ; 7049 ; cell cycle ; inferred from electronic annotation ; 51301 ; cell division ; inferred from electronic annotation	5634 ; nucleus ; inferred from electronic annotation	5515 ; protein binding ; inferred from physical interaction ; 16538 ; cyclin-dependent protein kinase regulator activity ; inferred from electronic annotation
1438138_a_at	1.15818	0.142214	0.591891	0.0615968	1.01366	0.366581	0.937222	0.20684	BB252740	Pex6	gb:BB252740 /DB_XREF=gi:16355950 /DB_XREF=BB252740 /CLONE=A730053E12 /FEA=EST /CNT=12 /TID=Mm.41268.3 /TIER=Stack /STK=12 /UG=Mm.41268 /UG_TITLE=Mus musculus, Similar to peroxisomal biogenesis factor 6, clone MGC:6455 IMAGE:2609884, mRNA, complete cds		5777 ; peroxisome ; inferred from electronic annotation ; 16020 ; membrane ; inferred from electronic annotation	166 ; nucleotide binding ; inferred from electronic annotation ; 5515 ; protein binding ; inferred from physical interaction ; 5524 ; ATP binding ; inferred from electronic annotation ; 17111 ; nucleoside-triphosphatase activity ; inferred from electronic annotation
1422831_at	0.927019	0.10966	1.12576	0.122398	0.787598	0.0620609	1.9754	0.465664	NM_010181	Fbn2	gb:NM_010181.1 /DB_XREF=gi:6753825 /GEN=Fbn2 /FEA=FLmRNA /CNT=40 /TID=Mm.20271.1 /TIER=FL+Stack /STK=10 /UG=Mm.20271 /LL=14119 /DEF=Mus musculus fibrillin 2 (Fbn2), mRNA. /PROD=fibrillin 2 /FL=gb:NM_010181.1	30326 ; embryonic limb morphogenesis ; inferred from mutant phenotype ; 35108 ; limb morphogenesis ; inferred from mutant phenotype	1527 ; microfibril ; traceable author statement ; 5576 ; extracellular region ; traceable author statement ; 5578 ; extracellular matrix (sensu Metazoa) ; inferred from electronic annotation ; 5615 ; extracellular space ; Unknown	5201 ; extracellular matrix structural constituent ; inferred from electronic annotation ; 5509 ; calcium ion binding ; traceable author statement
1451339_at	1.46745	0.111586	1.05563	0.0999017	0.846966	0.303105	0.895463	0.0899857	BC027197	Suox	gb:BC027197.1 /DB_XREF=gi:20073172 /FEA=FLmRNA /CNT=65 /TID=Mm.23352.1 /TIER=FL+Stack /STK=34 /UG=Mm.23352 /DEF=Mus musculus, Similar to sulfite oxidase, clone MGC:28458 IMAGE:4160277, mRNA, complete cds. /PROD=Similar to sulfite oxidase /FL=gb:BC027197.1	6118 ; electron transport ; inferred from electronic annotation	5739 ; mitochondrion ; inferred from direct assay ; 5739 ; mitochondrion ; inferred from electronic annotation	5506 ; iron ion binding ; inferred from electronic annotation ; 8482 ; sulfite oxidase activity ; inferred from electronic annotation ; 16491 ; oxidoreductase activity ; inferred from electronic annotation ; 30151 ; molybdenum ion binding ; inferred from electronic annotation ; 46872 ; metal ion binding ; inferred from electronic annotation
1425270_at	0.663567	0.0708847	0.931596	0.11612	1.02551	0.137712	1.11872	0.0630145	BE199508	Kif1b	gb:D17577.1 /DB_XREF=gi:407338 /FEA=FLmRNA /CNT=24 /TID=Mm.42027.2 /TIER=FL /STK=3 /UG=Mm.42027 /LL=16561 /UG_GENE=Kif1b /DEF=Mouse mRNA for kinesin-like protein (Kif1b), complete cds. /PROD=Kif1b /FL=gb:D17577.1	7017 ; microtubule-based process ; inferred from electronic annotation ; 7018 ; microtubule-based movement ; inferred from electronic annotation ; 7270 ; nerve-nerve synaptic transmission ; inferred from mutant phenotype ; 7274 ; neuromuscular synaptic transmission ; inferred from mutant phenotype ; 8089 ; anterograde axon cargo transport ; inferred from mutant phenotype ; 7018 ; microtubule-base…	5739 ; mitochondrion ; inferred from electronic annotation ; 5871 ; kinesin complex ; inferred from electronic annotation ; 5874 ; microtubule ; inferred from electronic annotation ; 5875 ; microtubule associated complex ; inferred from electronic annotation ; 5739 ; mitochondrion ; inferred from direct assay ; 5875 ; microtubule associated complex ; inferred from direct assay ; 30659 ; cytoplasm…	166 ; nucleotide binding ; inferred from electronic annotation ; 3774 ; motor activity ; inferred from electronic annotation ; 3777 ; microtubule motor activity ; inferred from electronic annotation ; 5524 ; ATP binding ; inferred from electronic annotation ; 19894 ; kinesin binding ; inferred from sequence or structural similarity ; 3777 ; microtubule motor activity ; inferred from direct assay …
1421027_a_at	0.42063	0.088494	0.834631	0.397833	1.36311	0.426871	1.18121	0.156542	AI595932	Mef2c	gb:NM_025282.1 /DB_XREF=gi:13384623 /GEN=Mef2c /FEA=FLmRNA /CNT=41 /TID=Mm.24001.1 /TIER=FL /STK=2 /UG=Mm.24001 /LL=17260 /DEF=Mus musculus myocyte enhancer factor 2C (Mef2c), mRNA. /PROD=myocyte enhancer factor 2C /FL=gb:NM_025282.1	6350 ; transcription ; inferred from electronic annotation ; 6355 ; regulation of transcription, DNA-dependent ; inferred from direct assay ; 6366 ; transcription from RNA polymerase II promoter ; Unknown ; 7399 ; nervous system development ; Unknown ; 7517 ; muscle development ; Unknown ; 6355 ; regulation of transcription, DNA-dependent ; inferred from electronic annotation	5634 ; nucleus ; Unknown ; 5634 ; nucleus ; inferred from electronic annotation	3677 ; DNA binding ; inferred from direct assay ; 3700 ; transcription factor activity ; inferred from direct assay ; 3700 ; transcription factor activity ; Unknown ; 3702 ; RNA polymerase II transcription factor activity ; Unknown ; 3713 ; transcription coactivator activity ; Unknown ; 5515 ; protein binding ; inferred from physical interaction ; 3677 ; DNA binding ; inferred from electronic ann…
1448870_at	1.54591	0.0556553	1.2288	0.295871	0.684371	0.262011	0.805631	0.110048	AF022889	Ltbp1	gb:AF022889.1 /DB_XREF=gi:3493175 /GEN=LTBP-1 /FEA=FLmRNA /CNT=69 /TID=Mm.19307.1 /TIER=FL+Stack /STK=34 /UG=Mm.19307 /LL=16996 /DEF=Mus musculus latent TGF beta binding protein (LTBP-1) mRNA, complete cds. /PROD=latent TGF beta binding protein /FL=gb:NM_019919.1 gb:AF022889.1	7179 ; transforming growth factor beta receptor signaling pathway ; traceable author statement	5578 ; extracellular matrix (sensu Metazoa) ; inferred from direct assay ; 5615 ; extracellular space ; Unknown	5509 ; calcium ion binding ; inferred from electronic annotation ; 19838 ; growth factor binding ; Unknown ; 19838 ; growth factor binding ; inferred from electronic annotation
1416840_at	0.892017	0.0637307	1.04211	0.152953	1.0138	0.119698	1.38609	0.106637	NM_026524	Mid1ip1	gb:NM_026524.1 /DB_XREF=gi:13386019 /GEN=3110038L01Rik /FEA=FLmRNA /CNT=150 /TID=Mm.29429.1 /TIER=FL+Stack /STK=67 /UG=Mm.29429 /LL=68041 /DEF=Mus musculus RIKEN cDNA 3110038L01 gene (3110038L01Rik), mRNA. /PROD=RIKEN cDNA 3110038L01 /FL=gb:NM_026524.1 gb:BC004014.1 gb:BC010778.1	7026 ; negative regulation of microtubule depolymerization ; inferred from genetic interaction	5634 ; nucleus ; inferred from electronic annotation ; 5874 ; microtubule ; inferred from electronic annotation ; 15630 ; microtubule cytoskeleton ; inferred from direct assay	5515 ; protein binding ; inferred from physical interaction
1455796_x_at	0.86776	0.122621	1.11267	0.428884	1.64921	0.0319895	0.786621	0.208332	BB549310	Olfm1	gb:BB549310 /DB_XREF=gi:9620738 /DB_XREF=BB549310 /CLONE=E230015A21 /FEA=EST /CNT=90 /TID=Mm.43278.5 /TIER=Stack /STK=82 /UG=Mm.43278 /LL=56177 /UG_GENE=Olfm1 /UG_TITLE=olfactomedin 1	7275 ; development ; inferred from electronic annotation	5615 ; extracellular space ; Unknown ; 5783 ; endoplasmic reticulum ; inferred from electronic annotation ; 16020 ; membrane ; inferred from electronic annotation	16524 ; latrotoxin receptor activity ; inferred from electronic annotation
1460370_at	0.867674	0.205387	1.15754	0.18476	0.632333	0.0577494	1.1492	0.159907	AF362952	Top1mt	gb:AF362952.1 /DB_XREF=gi:19880189 /FEA=FLmRNA /CNT=19 /TID=Mm.182401.1 /TIER=FL /STK=6 /UG=Mm.182401 /LL=72960 /UG_GENE=2900052H09Rik /DEF=Mus musculus DNA topoisomerase I mRNA, complete cds; nuclear gene for mitochondrial product. /PROD=DNA topoisomerase I /FL=gb:AF362952.1	6265 ; DNA topological change ; Unknown ; 6268 ; DNA unwinding during replication ; Unknown ; 6265 ; DNA topological change ; inferred from electronic annotation ; 6268 ; DNA unwinding during replication ; inferred from electronic annotation		3677 ; DNA binding ; Unknown ; 3917 ; DNA topoisomerase type I activity ; Unknown ; 16853 ; isomerase activity ; inferred from electronic annotation ; 3677 ; DNA binding ; inferred from electronic annotation ; 3917 ; DNA topoisomerase type I activity ; inferred from electronic annotation
1429110_a_at	0.934953	0.0670842	1.57656	0.153681	0.754136	0.226761	1.30549	0.48771	AW701004	2810405F18Rik	gb:AW701004 /DB_XREF=gi:7585127 /DB_XREF=un71a05.x1 /CLONE=IMAGE:2520176 /FEA=mRNA /CNT=40 /TID=Mm.3010.2 /TIER=Stack /STK=11 /UG=Mm.3010 /LL=72181 /UG_GENE=2810405F18Rik /UG_TITLE=RIKEN cDNA 2810405F18 gene
1425884_at	1.54726	0.0819416	0.817628	0.674278	1.14381	0.470416	0.564151	0.108664	BC025093	Bxdc1	gb:BC025093.1 /DB_XREF=gi:19263816 /FEA=FLmRNA /CNT=3 /TID=Mm.11480.2 /TIER=FL /STK=1 /UG=Mm.11480 /LL=67239 /UG_GENE=2810470K21Rik /DEF=Mus musculus, RIKEN cDNA 2810470K21 gene, clone MGC:35797 IMAGE:4009314, mRNA, complete cds. /PROD=RIKEN cDNA 2810470K21 gene /FL=gb:BC025093.1		5634 ; nucleus ; inferred from electronic annotation
1433211_at	1.35983	0.164491	0.762206	0.0411346	1.15081	0.527235	0.952743	0.0905306	AK009453	Rptn	gb:AK009453.1 /DB_XREF=gi:12844259 /FEA=mRNA /CNT=1 /TID=Mm.1417.2 /TIER=ConsEnd /STK=0 /UG=Mm.1417 /LL=20129 /UG_GENE=Rptn /UG_TITLE=repetin /DEF=Mus musculus adult male tongue cDNA, RIKEN full-length enriched library, clone:2310021O17:repetin, full insert sequence.		1533 ; cornified envelope ; inferred from direct assay ; 5578 ; extracellular matrix (sensu Metazoa) ; inferred from electronic annotation	5198 ; structural molecule activity ; inferred from electronic annotation ; 5509 ; calcium ion binding ; inferred from electronic annotation ; 45735 ; nutrient reservoir activity ; inferred from electronic annotation
1451047_at	1.07848	0.169511	0.996599	0.193957	0.82266	0.0378749	1.6045	0.217533	BI966443	Itm2a	gb:BI966443 /DB_XREF=gi:16340848 /DB_XREF=id53d07.x1 /CLONE=IMAGE:5666749 /FEA=FLmRNA /CNT=262 /TID=Mm.193.1 /TIER=Stack /STK=8 /UG=Mm.193 /LL=16431 /UG_GENE=Itm2a /UG_TITLE=integral membrane protein 2A /FL=gb:NM_008409.1 gb:L38971.1		16021 ; integral to membrane ; Unknown ; 16021 ; integral to membrane ; inferred from electronic annotation
1423505_at	0.992996	0.0893414	1.60862	0.178433	0.986885	0.170585	0.680506	0.139956	BB114067	Tagln	gb:BB114067 /DB_XREF=gi:8766635 /DB_XREF=BB114067 /CLONE=9530043O07 /FEA=FLmRNA /CNT=185 /TID=Mm.2006.1 /TIER=Stack /STK=14 /UG=Mm.2006 /LL=21345 /UG_GENE=Tagln /UG_TITLE=transgelin /FL=gb:U36588.1 gb:L41154.1 gb:NM_011526.1 gb:BC003795.1	7010 ; cytoskeleton organization and biogenesis ; inferred from mutant phenotype ; 7517 ; muscle development ; inferred from electronic annotation
1415855_at	0.945715	0.246092	0.568149	0.195848	1.00892	0.187071	2.03314	0.296733	BB815530	Kitl	gb:NM_013598.1 /DB_XREF=gi:7305266 /GEN=Kitl /FEA=FLmRNA /CNT=339 /TID=Mm.4235.1 /TIER=FL+Stack /STK=42 /UG=Mm.4235 /LL=17311 /DEF=Mus musculus kit ligand (Kitl), mRNA. /PROD=mast cell growth factor /FL=gb:U44725.1 gb:NM_013598.1 gb:BC011322.1 gb:M57647.1	7155 ; cell adhesion ; inferred from electronic annotation ; 7281 ; germ cell development ; traceable author statement ; 50731 ; positive regulation of peptidyl-tyrosine phosphorylation ; inferred from direct assay	5615 ; extracellular space ; inferred from direct assay ; 5886 ; plasma membrane ; inferred from direct assay ; 16020 ; membrane ; inferred from electronic annotation ; 16021 ; integral to membrane ; inferred from direct assay ; 16021 ; integral to membrane ; Unknown ; 16021 ; integral to membrane ; inferred from electronic annotation	5173 ; stem cell factor receptor binding ; inferred from direct assay ; 5515 ; protein binding ; inferred from physical interaction ; 8083 ; growth factor activity ; inferred from electronic annotation ; 5173 ; stem cell factor receptor binding ; inferred from electronic annotation ; 5515 ; protein binding ; inferred from electronic annotation
1427633_a_at	0.895792	0.0336007	0.934116	0.1081	0.978641	0.421405	1.44055	0.128615	AF439513	Pappa	gb:AF439513.1 /DB_XREF=gi:20148856 /FEA=mRNA /CNT=2 /TID=Mm.103481.2 /TIER=ConsEnd /STK=0 /UG=Mm.103481 /LL=18491 /UG_GENE=Pappa /DEF=Mus musculus pregnancy-associated plasma protein-A mRNA, partial cds. /PROD=pregnancy-associated plasma protein-A	6508 ; proteolysis ; inferred from electronic annotation ; 30154 ; cell differentiation ; Unknown ; 30154 ; cell differentiation ; inferred from electronic annotation	16020 ; membrane ; Unknown ; 16020 ; membrane ; inferred from electronic annotation	4175 ; endopeptidase activity ; inferred from direct assay ; 8233 ; peptidase activity ; inferred from electronic annotation ; 8237 ; metallopeptidase activity ; inferred from electronic annotation ; 8270 ; zinc ion binding ; inferred from electronic annotation ; 16787 ; hydrolase activity ; inferred from electronic annotation ; 46872 ; metal ion binding ; inferred from electronic annotation
1460214_at	1.07155	0.0892765	0.730077	0.226562	1.7537	0.330275	0.608036	0.0933468	NM_008791	Pcp4	gb:NM_008791.1 /DB_XREF=gi:6679226 /GEN=Pcp4 /FEA=FLmRNA /CNT=43 /TID=Mm.5023.1 /TIER=FL+Stack /STK=38 /UG=Mm.5023 /LL=18546 /DEF=Mus musculus Purkinje cell protein 4 (Pcp4), mRNA. /PROD=Purkinje cell protein 4 /FL=gb:NM_008791.1			5509 ; calcium ion binding ; Unknown ; 5509 ; calcium ion binding ; inferred from electronic annotation
1418620_at	0.822504	0.253439	0.934778	0.110577	2.15431	0.344006	0.652579	0.365881	NM_008887	Phox2a	gb:NM_008887.1 /DB_XREF=gi:6679398 /GEN=Arix /FEA=FLmRNA /CNT=23 /TID=Mm.5028.1 /TIER=FL+Stack /STK=21 /UG=Mm.5028 /LL=11859 /DEF=Mus musculus aristaless homeobox gene homolog (Drosophila) (Arix), mRNA. /PROD=aristaless homeobox gene homolog (Drosophila) /FL=gb:NM_008887.1	6350 ; transcription ; inferred from electronic annotation ; 6355 ; regulation of transcription, DNA-dependent ; inferred from electronic annotation ; 7275 ; development ; inferred from electronic annotation ; 45449 ; regulation of transcription ; inferred from electronic annotation	5634 ; nucleus ; inferred from direct assay ; 5667 ; transcription factor complex ; inferred from electronic annotation ; 5634 ; nucleus ; inferred from electronic annotation	3677 ; DNA binding ; inferred from electronic annotation ; 3700 ; transcription factor activity ; inferred from electronic annotation
1448383_at	0.812278	0.150661	0.985308	0.167224	1.02047	0.138438	1.58186	0.0393746	NM_008608	Mmp14	gb:NM_008608.1 /DB_XREF=gi:6678897 /GEN=Mmp14 /FEA=FLmRNA /CNT=233 /TID=Mm.19945.1 /TIER=FL+Stack /STK=81 /UG=Mm.19945 /LL=17387 /DEF=Mus musculus matrix metalloproteinase 14 (membrane-inserted) (Mmp14), mRNA. /PROD=matrix metalloproteinase 14 (membrane-inserted) /FL=gb:U54984.1 gb:NM_008608.1	270 ; peptidoglycan metabolism ; inferred from electronic annotation ; 6508 ; proteolysis ; inferred from electronic annotation ; 30574 ; collagen catabolism ; inferred from electronic annotation	5578 ; extracellular matrix (sensu Metazoa) ; inferred from electronic annotation ; 5615 ; extracellular space ; Unknown ; 16021 ; integral to membrane ; Unknown ; 16021 ; integral to membrane ; inferred from electronic annotation	4222 ; metalloendopeptidase activity ; inferred from electronic annotation ; 5509 ; calcium ion binding ; inferred from electronic annotation ; 8233 ; peptidase activity ; inferred from electronic annotation ; 8237 ; metallopeptidase activity ; inferred from electronic annotation ; 8270 ; zinc ion binding ; inferred from electronic annotation ; 16787 ; hydrolase activity ; inferred from electroni…
1423287_at	1.81214	0.48062	1.25105	0.182567	0.807943	0.0625506	0.423043	0.112582	AA016422	Cbln1	gb:AA016422 /DB_XREF=gi:1478652 /DB_XREF=mh38e02.r1 /CLONE=IMAGE:444794 /FEA=FLmRNA /CNT=54 /TID=Mm.4880.1 /TIER=ConsEnd /STK=0 /UG=Mm.4880 /LL=12404 /UG_GENE=Cbln1 /UG_TITLE=cerebellin 1 precursor protein /FL=gb:NM_019626.1		5615 ; extracellular space ; Unknown ; 16020 ; membrane ; inferred from electronic annotation ; 19717 ; synaptosome ; inferred from electronic annotation
1417838_at	1.05465	0.287787	0.90891	0.0885222	1.54143	0.0938931	0.950468	0.290283	NM_023546	Ssty2 ; LOC382133 ; LOC382328 ; LOC382334 ; LOC434915 ; LOC434929 ; MGC107098 ; LOC434938 ; LOC434953 ; LOC434960 ; LOC434981 ; LOC434986 ; LOC435006 ; LOC435023 ; LOC435040 ; LOC546413 ; LOC546417 ; LOC546419 ; LOC546426 ; LOC546428 ; LOC546437 ; LOC546438 ; LOC546452 ; LOC546460 ; LOC546465	gb:NM_023546.1 /DB_XREF=gi:12963726 /GEN=1700029H17Rik /FEA=FLmRNA /CNT=49 /TID=Mm.20995.1 /TIER=FL+Stack /STK=35 /UG=Mm.20995 /LL=70009 /DEF=Mus musculus RIKEN cDNA 1700029H17 gene (1700029H17Rik), mRNA. /PROD=RIKEN cDNA 1700029H17 /FL=gb:L04851.1 gb:NM_023546.1 gb:L04850.1 gb:L04849.1 gb:M38247.1 gb:L04848.1 gb:M38248.1 gb:L04847.1 gb:L04853.1 gb:L04852.1	7276 ; gametogenesis ; Unknown ; 7276 ; gametogenesis ; inferred from electronic annotation
1450723_at	1.75452	0.282871	0.896417	0.356279	1.01025	0.151723	0.655521	0.103005	BQ176915	Isl1	gb:BQ176915 /DB_XREF=gi:20352407 /DB_XREF=UI-M-DJ2-bwa-g-01-0-UI.s1 /CLONE=UI-M-DJ2-bwa-g-01-0-UI /FEA=FLmRNA /CNT=100 /TID=Mm.42242.1 /TIER=Stack /STK=28 /UG=Mm.42242 /LL=16392 /UG_GENE=Isl1 /UG_TITLE=ISL1 transcription factor, LIMhomeodomain, (islet-1) /FL=gb:NM_021459.1	6091 ; generation of precursor metabolites and energy ; Unknown ; 6355 ; regulation of transcription, DNA-dependent ; Unknown ; 7275 ; development ; Unknown ; 7507 ; heart development ; inferred from mutant phenotype ; 45449 ; regulation of transcription ; inferred from electronic annotation ; 6355 ; regulation of transcription, DNA-dependent ; inferred from electronic annotation ; 7275 ; develop…	5634 ; nucleus ; inferred from direct assay ; 5634 ; nucleus ; Unknown ; 5634 ; nucleus ; inferred from electronic annotation	3677 ; DNA binding ; Unknown ; 3700 ; transcription factor activity ; Unknown ; 3702 ; RNA polymerase II transcription factor activity ; Unknown ; 8270 ; zinc ion binding ; inferred from electronic annotation ; 46872 ; metal ion binding ; inferred from electronic annotation ; 3677 ; DNA binding ; inferred from electronic annotation ; 3700 ; transcription factor activity ; inferred from electronic…
1434479_at	0.872908	0.1852	0.998857	0.140438	0.99142	0.105378	1.71287	0.172859	AV246911	AI413331	gb:AV246911 /DB_XREF=gi:16387161 /DB_XREF=AV246911 /CLONE=4832419L24 /FEA=EST /CNT=61 /TID=Mm.7049.1 /TIER=Stack /STK=31 /UG=Mm.7049 /LL=98940 /UG_GENE=AI413331 /UG_TITLE=expressed sequence AI413331
1448190_at	1.04115	0.0520664	1.20236	0.789494	0.779636	0.0254016	0.908607	0.166283	NM_025796	Mrpl33	gb:NM_025796.1 /DB_XREF=gi:13385265 /GEN=Mrpl33 /FEA=FLmRNA /CNT=210 /TID=Mm.30152.1 /TIER=FL+Stack /STK=138 /UG=Mm.30152 /LL=66845 /DEF=Mus musculus mitochondrial ribosomal protein L33 (Mrpl33), mRNA. /PROD=RIKEN cDNA 0610009M10 /FL=gb:NM_025796.1 gb:AB049651.1	6412 ; protein biosynthesis ; Unknown ; 6412 ; protein biosynthesis ; inferred from electronic annotation	5622 ; intracellular ; Unknown ; 5739 ; mitochondrion ; inferred from direct assay ; 5840 ; ribosome ; Unknown ; 5622 ; intracellular ; inferred from electronic annotation ; 5840 ; ribosome ; inferred from electronic annotation	3735 ; structural constituent of ribosome ; inferred from electronic annotation
1449559_at	1.15994	0.228253	1.05519	0.144906	0.554036	0.0616634	1.09806	0.28497	NM_013601	Msx2	gb:NM_013601.1 /DB_XREF=gi:7305282 /GEN=Msx2 /FEA=FLmRNA /CNT=18 /TID=Mm.1763.1 /TIER=FL /STK=7 /UG=Mm.1763 /LL=17702 /DEF=Mus musculus homeo box, msh-like 2 (Msx2), mRNA. /PROD=homeo box, msh-like 2 /FL=gb:NM_013601.1	6355 ; regulation of transcription, DNA-dependent ; inferred from electronic annotation ; 7275 ; development ; inferred from electronic annotation ; 30326 ; embryonic limb morphogenesis ; inferred from genetic interaction ; 45449 ; regulation of transcription ; inferred from electronic annotation	5634 ; nucleus ; inferred from electronic annotation ; 5667 ; transcription factor complex ; inferred from electronic annotation	3677 ; DNA binding ; inferred from electronic annotation ; 3700 ; transcription factor activity ; inferred from electronic annotation ; 5515 ; protein binding ; inferred from physical interaction
1456741_s_at	1.77825	0.255605	1.17208	0.148068	0.838331	0.120078	0.781477	0.133064	BB348674	Gpm6a	gb:BB348674 /DB_XREF=gi:9060502 /DB_XREF=BB348674 /CLONE=B930071L07 /FEA=EST /CNT=8 /TID=Mm.15571.8 /TIER=Stack /STK=8 /UG=Mm.15571 /LL=11820 /UG_GENE=App /UG_TITLE=amyloid beta (A4) precursor protein		16021 ; integral to membrane ; Unknown ; 16021 ; integral to membrane ; inferred from electronic annotation
1423110_at	0.954471	0.156907	0.914853	0.151658	1.02088	0.166555	1.64773	0.065235	BF227507	Col1a2	gb:AW545978 /DB_XREF=gi:7191445 /DB_XREF=L0002F07-3 /CLONE=L0002F07 /FEA=FLmRNA /CNT=461 /TID=Mm.4482.1 /TIER=Stack /STK=50 /UG=Mm.4482 /LL=12843 /UG_GENE=Col1a2 /UG_TITLE=procollagen, type I, alpha 2 /FL=gb:NM_007743.1 gb:BC007158.1	6817 ; phosphate transport ; inferred from electronic annotation ; 7155 ; cell adhesion ; inferred from electronic annotation ; 7169 ; transmembrane receptor protein tyrosine kinase signaling pathway ; non-traceable author statement	5578 ; extracellular matrix (sensu Metazoa) ; inferred from electronic annotation ; 5581 ; collagen ; inferred from electronic annotation ; 5615 ; extracellular space ; Unknown ; 5737 ; cytoplasm ; inferred from electronic annotation	5198 ; structural molecule activity ; inferred from electronic annotation ; 5201 ; extracellular matrix structural constituent ; inferred from electronic annotation ; 30020 ; extracellular matrix structural constituent conferring tensile strength ; inferred from electronic annotation
1424852_at	0.34665	0.143231	0.980659	0.20099	1.07087	0.143719	1.6283	0.119129	BB280300	Mef2c	gb:AV291165 /DB_XREF=gi:16392372 /DB_XREF=AV291165 /CLONE=5430401D19 /FEA=FLmRNA /CNT=127 /TID=Mm.24001.2 /TIER=Stack /STK=33 /UG=Mm.24001 /LL=17260 /UG_GENE=Mef2c /UG_TITLE=myocyte enhancer factor 2C /FL=gb:BC026841.1	6350 ; transcription ; inferred from electronic annotation ; 6355 ; regulation of transcription, DNA-dependent ; inferred from direct assay ; 6366 ; transcription from RNA polymerase II promoter ; Unknown ; 7399 ; nervous system development ; Unknown ; 7517 ; muscle development ; Unknown ; 6355 ; regulation of transcription, DNA-dependent ; inferred from electronic annotation	5634 ; nucleus ; Unknown ; 5634 ; nucleus ; inferred from electronic annotation	3677 ; DNA binding ; inferred from direct assay ; 3700 ; transcription factor activity ; inferred from direct assay ; 3700 ; transcription factor activity ; Unknown ; 3702 ; RNA polymerase II transcription factor activity ; Unknown ; 3713 ; transcription coactivator activity ; Unknown ; 5515 ; protein binding ; inferred from physical interaction ; 3677 ; DNA binding ; inferred from electronic ann…
1423613_at	0.962448	0.0729613	1.36119	0.0458324	0.762716	0.12917	1.08789	0.340337	BB033597	Ssfa2	gb:BB033597 /DB_XREF=gi:15403622 /DB_XREF=BB033597 /CLONE=5830482L02 /FEA=FLmRNA /CNT=165 /TID=Mm.41065.1 /TIER=Stack /STK=8 /UG=Mm.41065 /LL=70599 /UG_GENE=Ssfa2 /UG_TITLE=sperm specific antigen 2 /FL=gb:NM_080558.1 gb:BC018526.1 gb:BC008560.1
1422277_at	1.10671	0.267389	0.989713	0.101832	1.70229	0.188196	0.943712	0.0422756	NM_020492	Glra1	gb:NM_020492.1 /DB_XREF=gi:10048409 /GEN=Glra1 /FEA=FLmRNA /CNT=2 /TID=Mm.89320.1 /TIER=FL /STK=1 /UG=Mm.89320 /LL=14654 /DEF=Mus musculus glycine receptor, alpha 1 subunit (Glra1), mRNA. /PROD=glycine receptor, alpha 1 subunit /FL=gb:NM_020492.1	6810 ; transport ; inferred from electronic annotation ; 6811 ; ion transport ; inferred from electronic annotation ; 6821 ; chloride transport ; inferred from electronic annotation	5615 ; extracellular space ; Unknown ; 16020 ; membrane ; inferred from electronic annotation ; 16021 ; integral to membrane ; Unknown ; 45211 ; postsynaptic membrane ; inferred from electronic annotation ; 16021 ; integral to membrane ; inferred from electronic annotation	4872 ; receptor activity ; inferred from electronic annotation ; 4890 ; GABA-A receptor activity ; inferred from electronic annotation ; 5216 ; ion channel activity ; inferred from electronic annotation ; 5230 ; extracellular ligand-gated ion channel activity ; inferred from electronic annotation ; 16934 ; glycine-gated chloride channel activity ; inferred from electronic annotation ; 30594 ; neu…
1415806_at	0.901618	0.101751	1.15066	0.218491	0.85518	0.118606	1.67288	0.189995	NM_008872	Plat	gb:NM_008872.1 /DB_XREF=gi:6679374 /GEN=Plat /FEA=FLmRNA /CNT=301 /TID=Mm.154660.1 /TIER=FL+Stack /STK=249 /UG=Mm.154660 /LL=18791 /DEF=Mus musculus plasminogen activator, tissue (Plat), mRNA. /PROD=plasminogen activator, tissue /FL=gb:BC011256.1 gb:NM_008872.1 gb:J03520.1	6508 ; proteolysis ; inferred from direct assay ; 48008 ; platelet-derived growth factor receptor signaling pathway ; inferred from direct assay ; 48008 ; platelet-derived growth factor receptor signaling pathway ; inferred from mutant phenotype ; 6508 ; proteolysis ; inferred from electronic annotation	5576 ; extracellular region ; inferred from electronic annotation ; 5615 ; extracellular space ; inferred from direct assay ; 5615 ; extracellular space ; inferred from electronic annotation	4252 ; serine-type endopeptidase activity ; inferred from direct assay ; 4263 ; chymotrypsin activity ; inferred from electronic annotation ; 4295 ; trypsin activity ; inferred from electronic annotation ; 8233 ; peptidase activity ; inferred from electronic annotation ; 8243 ; plasminogen activator activity ; inferred from electronic annotation ; 16787 ; hydrolase activity ; inferred from electr…
1421947_at	1.06634	0.168147	0.986995	0.035622	0.829903	0.163708	1.70135	0.170125	NM_025278	Gng12	gb:NM_025278.1 /DB_XREF=gi:13384617 /GEN=Gng12 /FEA=FLmRNA /CNT=19 /TID=Mm.41375.1 /TIER=FL /STK=1 /UG=Mm.41375 /LL=14701 /DEF=Mus musculus guanine nucleotide binding protein (G protein), gamma 12 (Gng12), mRNA. /PROD=guanine nucleotide binding protein (G protein),gamma 12 /FL=gb:NM_025278.1	7165 ; signal transduction ; inferred from electronic annotation ; 7186 ; G-protein coupled receptor protein signaling pathway ; inferred from electronic annotation	5834 ; heterotrimeric G-protein complex ; inferred from electronic annotation	4871 ; signal transducer activity ; inferred from electronic annotation ; 5083 ; small GTPase regulator activity ; inferred from electronic annotation
1451794_at	0.943287	0.0560855	0.83844	0.0870661	1.60697	0.185684	1.13629	0.138543	BC026867	Tmcc3	gb:BC026867.1 /DB_XREF=gi:20071531 /FEA=FLmRNA /CNT=19 /TID=Mm.220352.1 /TIER=FL /STK=1 /UG=Mm.220352 /DEF=Mus musculus, Similar to KIAA1145 protein, clone MGC:30586 IMAGE:3660220, mRNA, complete cds. /PROD=Similar to KIAA1145 protein /FL=gb:BC026867.1		16021 ; integral to membrane ; inferred from electronic annotation
1448074_at	1.80596	0.219889	1.56209	0.507278	0.74362	0.177585	0.574928	0.153066	AI462038	Rln1	gb:AI462038 /DB_XREF=gi:4316068 /DB_XREF=ub69g03.x1 /CLONE=IMAGE:1383028 /FEA=EST /CNT=4 /TID=Mm.5033.1 /TIER=ConsEnd /STK=0 /UG=Mm.5033 /UG_TITLE=ESTs, Moderately similar to RELX MOUSE PRORELAXIN PRECURSOR (M.musculus)	7582 ; physiological process ; inferred from electronic annotation	5576 ; extracellular region ; inferred from electronic annotation ; 5615 ; extracellular space ; Unknown	5179 ; hormone activity ; inferred from electronic annotation
1415865_s_at	1.05299	0.0664	1.16004	0.136981	0.615271	0.0675884	0.956723	0.0581423	NM_007563	Bpgm	gb:BC004589.1 /DB_XREF=gi:13435441 /FEA=FLmRNA /CNT=295 /TID=Mm.22706.1 /TIER=FL+Stack /STK=193 /UG=Mm.22706 /LL=12183 /UG_GENE=Bpgm /DEF=Mus musculus, 2,3-bisphosphoglycerate mutase, clone MGC:6263 IMAGE:3587820, mRNA, complete cds. /PROD=2,3-bisphosphoglycerate mutase /FL=gb:BC004589.1 gb:NM_007563.1	6096 ; glycolysis ; inferred from electronic annotation ; 8152 ; metabolism ; inferred from electronic annotation		3824 ; catalytic activity ; inferred from electronic annotation ; 4082 ; bisphosphoglycerate mutase activity ; inferred from electronic annotation ; 4083 ; bisphosphoglycerate phosphatase activity ; inferred from electronic annotation ; 4619 ; phosphoglycerate mutase activity ; inferred from electronic annotation ; 16787 ; hydrolase activity ; inferred from electronic annotation ; 16853 ; isomera…
1434976_x_at	0.935992	0.12141	1.1206	0.193639	0.823398	0.0440638	1.35401	0.122917	AV216412	Eif4ebp1	gb:AV216412 /DB_XREF=gi:6157257 /DB_XREF=AV216412 /CLONE=2410160M04 /FEA=EST /CNT=24 /TID=Mm.6700.2 /TIER=Stack /STK=22 /UG=Mm.6700 /LL=13685 /UG_GENE=Eif4ebp1 /UG_TITLE=eukaryotic translation initiation factor 4E binding protein 1	6417 ; regulation of protein biosynthesis ; inferred from electronic annotation ; 6445 ; regulation of translation ; inferred from electronic annotation ; 6446 ; regulation of translational initiation ; traceable author statement ; 8286 ; insulin receptor signaling pathway ; inferred from direct assay ; 17148 ; negative regulation of protein biosynthesis ; inferred from electronic annotation ; 45…		3743 ; translation initiation factor activity ; inferred from electronic annotation ; 5515 ; protein binding ; inferred from physical interaction ; 8190 ; eukaryotic initiation factor 4E binding ; inferred from electronic annotation ; 30371 ; translation repressor activity ; traceable author statement
1427023_at	0.870257	0.0855482	0.854893	0.145825	1.47921	0.114542	1.13309	0.166103	AI267048	Phyhipl	gb:AI267048 /DB_XREF=gi:3885206 /DB_XREF=uj10b09.x1 /CLONE=IMAGE:1907609 /FEA=mRNA /CNT=89 /TID=Mm.181061.1 /TIER=Stack /STK=24 /UG=Mm.181061 /LL=70911 /UG_GENE=4921522K17Rik /UG_TITLE=RIKEN cDNA 4921522K17 gene		16021 ; integral to membrane ; inferred from electronic annotation
1452650_at	1.59367	0.11167	0.773784	0.0986564	1.03317	0.60032	0.866264	0.312919	AK018173	Trim62	gb:AK018173.1 /DB_XREF=gi:12857770 /FEA=mRNA /CNT=180 /TID=Mm.30653.1 /TIER=Stack /STK=152 /UG=Mm.30653 /LL=67525 /UG_GENE=6330414G21Rik /UG_TITLE=RIKEN cDNA 6330414G21 gene /DEF=Mus musculus adult male medulla oblongata cDNA, RIKEN full-length enriched library, clone:6330414G21:unclassifiable transcript, full insert sequence.	16567 ; protein ubiquitination ; inferred from electronic annotation	151 ; ubiquitin ligase complex ; inferred from electronic annotation ; 5622 ; intracellular ; inferred from electronic annotation	4842 ; ubiquitin-protein ligase activity ; inferred from electronic annotation ; 8270 ; zinc ion binding ; inferred from electronic annotation ; 46872 ; metal ion binding ; inferred from electronic annotation
1420150_at	0.688189	0.0948315	0.806577	0.0766914	1.18851	0.0726483	1.34709	0.241539	AI596360	Spsb1	gb:AI596360 /DB_XREF=gi:4605408 /DB_XREF=me60c05.x1 /CLONE=IMAGE:391880 /FEA=EST /CNT=1 /TID=Mm.219560.1 /TIER=ConsEnd /STK=1 /UG=Mm.219560 /LL=100181 /UG_GENE=AI596360 /UG_TITLE=expressed sequence AI596360	7242 ; intracellular signaling cascade ; Unknown ; 7242 ; intracellular signaling cascade ; inferred from electronic annotation
1417932_at	1.18175	0.2136	0.819028	0.180231	1.12213	0.0593722	0.471463	0.0749031	NM_008360	Il18	gb:NM_008360.1 /DB_XREF=gi:6680412 /GEN=Il18 /FEA=FLmRNA /CNT=43 /TID=Mm.1410.1 /TIER=FL+Stack /STK=33 /UG=Mm.1410 /LL=16173 /DEF=Mus musculus interleukin 18 (Il18), mRNA. /PROD=interleukin 18 /FL=gb:D49949.1 gb:BC024384.1 gb:NM_008360.1	6955 ; immune response ; traceable author statement ; 42095 ; interferon-gamma biosynthesis ; inferred from mutant phenotype ; 1525 ; angiogenesis ; inferred from sequence or structural similarity ; 30155 ; regulation of cell adhesion ; inferred from sequence or structural similarity ; 30431 ; sleep ; inferred from sequence or structural similarity ; 42033 ; chemokine biosynthesis ; inferred from…	5576 ; extracellular region ; inferred from electronic annotation ; 5615 ; extracellular space ; inferred from electronic annotation ; 5576 ; extracellular region ; inferred from sequence or structural similarity	5125 ; cytokine activity ; inferred from electronic annotation ; 5149 ; interleukin-1 receptor binding ; inferred from electronic annotation ; 5125 ; cytokine activity ; inferred from sequence or structural similarity
1416681_at	0.743878	0.187865	1.22633	0.243955	0.851101	0.0657249	1.3585	0.0890717	AK018443	Ube3a	gb:AI449114 /DB_XREF=gi:4287736 /DB_XREF=ms93c10.x1 /CLONE=IMAGE:619122 /FEA=FLmRNA /CNT=174 /TID=Mm.9002.1 /TIER=Stack /STK=10 /UG=Mm.9002 /LL=22215 /UG_GENE=Ube3a /UG_TITLE=ubiquitin protein ligase E3A /FL=gb:U82122.1 gb:U96636.1 gb:NM_011668.1	6464 ; protein modification ; inferred from electronic annotation ; 6511 ; ubiquitin-dependent protein catabolism ; inferred from direct assay ; 6512 ; ubiquitin cycle ; inferred from electronic annotation	5622 ; intracellular ; inferred from electronic annotation ; 5634 ; nucleus ; inferred from direct assay ; 5829 ; cytosol ; inferred from direct assay ; 5634 ; nucleus ; inferred from electronic annotation	4842 ; ubiquitin-protein ligase activity ; inferred from direct assay ; 5515 ; protein binding ; inferred from physical interaction ; 16874 ; ligase activity ; inferred from electronic annotation ; 4842 ; ubiquitin-protein ligase activity ; inferred from electronic annotation
1418382_at	1.38934	0.414444	1.46029	0.087313	0.755012	0.155862	0.906835	0.0820026	BB770932	Apcdd1	gb:NM_133237.1 /DB_XREF=gi:18875401 /GEN=EIG180 /FEA=FLmRNA /CNT=59 /TID=Mm.28143.1 /TIER=FL+Stack /STK=24 /UG=Mm.28143 /LL=170773 /DEF=Mus musculus ethanol induced gene product EIG180 (EIG180), mRNA. /PROD=ethanol induced gene product EIG180 /FL=gb:NM_133237.1 gb:AB023957.1
1417091_at	0.903217	0.0443345	1.19935	0.0388575	0.76356	0.171359	1.32438	0.271126	NM_007700	Chuk	gb:NM_007700.1 /DB_XREF=gi:6680941 /GEN=Chuk /FEA=FLmRNA /CNT=110 /TID=Mm.3996.1 /TIER=FL+Stack /STK=57 /UG=Mm.3996 /LL=12675 /DEF=Mus musculus conserved helix-loop-helix ubiquitous kinase (Chuk), mRNA. /PROD=conserved helix-loop-helix ubiquitous kinase /FL=gb:U12473.1 gb:NM_007700.1	2011 ; morphogenesis of an epithelial sheet ; inferred from mutant phenotype ; 6468 ; protein amino acid phosphorylation ; inferred from electronic annotation ; 7252 ; I-kappaB phosphorylation ; traceable author statement ; 30316 ; osteoclast differentiation ; inferred from genetic interaction ; 30316 ; osteoclast differentiation ; inferred from mutant phenotype ; 42475 ; odontogenesis (sensu Ver…	5737 ; cytoplasm ; traceable author statement	166 ; nucleotide binding ; inferred from electronic annotation ; 4672 ; protein kinase activity ; inferred from electronic annotation ; 4674 ; protein serine/threonine kinase activity ; inferred from electronic annotation ; 4702 ; receptor signaling protein serine/threonine kinase activity ; traceable author statement ; 4713 ; protein-tyrosine kinase activity ; Unknown ; 5515 ; protein binding ; …
1448289_at	0.927541	0.0911557	1.06469	0.0908089	1.1667	0.125583	0.639891	0.0628921	AB006714	Crmp1	gb:AB006714.1 /DB_XREF=gi:2342487 /FEA=FLmRNA /CNT=178 /TID=Mm.22695.1 /TIER=FL+Stack /STK=101 /UG=Mm.22695 /LL=12933 /UG_GENE=Crmp1 /DEF=Mus musculus mRNA for dihydropyrimidinase related protein 1, complete cds. /PROD=dihydropyrimidinase related protein 1 /FL=gb:NM_007765.1 gb:U72875.1 gb:AB006714.1		30425 ; dendrite ; inferred from direct assay ; 43025 ; cell soma ; inferred from direct assay	16787 ; hydrolase activity ; inferred from electronic annotation
1427981_a_at	1.49203	0.152118	1.36597	0.325916	0.67731	0.111008	0.902037	0.0513483	AY033912	Csad	gb:AY033912.1 /DB_XREF=gi:20429721 /FEA=mRNA /CNT=103 /TID=Mm.41853.1 /TIER=Stack /STK=35 /UG=Mm.41853 /DEF=Mus musculus cysteine sulfinic acid decarboxylase mRNA, complete cds. /PROD=cysteine sulfinic acid decarboxylase	6520 ; amino acid metabolism ; inferred from electronic annotation ; 19452 ; L-cysteine catabolism to taurine ; traceable author statement ; 19530 ; taurine metabolism ; traceable author statement		3676 ; nucleic acid binding ; Unknown ; 4782 ; sulfinoalanine decarboxylase activity ; Unknown ; 16829 ; lyase activity ; inferred from electronic annotation ; 16831 ; carboxy-lyase activity ; traceable author statement ; 16831 ; carboxy-lyase activity ; inferred from electronic annotation
1426258_at	0.679482	0.298211	1.01897	0.0901196	1.60255	0.0756837	0.960069	0.18108	BI648081	Sorl1	gb:AB015790.1 /DB_XREF=gi:3273351 /FEA=FLmRNA /CNT=65 /TID=Mm.5396.1 /TIER=FL+Stack /STK=19 /UG=Mm.5396 /LL=20660 /UG_GENE=Sorl1 /DEF=Mus musculus mRNA for LR11, complete cds. /PROD=LR11 /FL=gb:AB015790.1	6118 ; electron transport ; Unknown ; 6629 ; lipid metabolism ; inferred from electronic annotation ; 6810 ; transport ; inferred from electronic annotation ; 6869 ; lipid transport ; inferred from electronic annotation ; 6897 ; endocytosis ; inferred from electronic annotation ; 7275 ; development ; inferred from electronic annotation ; 8202 ; steroid metabolism ; inferred from electronic annota…	16020 ; membrane ; inferred from electronic annotation ; 16021 ; integral to membrane ; inferred from electronic annotation	4872 ; receptor activity ; inferred from electronic annotation ; 5319 ; lipid transporter activity ; inferred from electronic annotation ; 5489 ; electron transporter activity ; Unknown ; 5507 ; copper ion binding ; Unknown ; 8565 ; protein transporter activity ; inferred from electronic annotation
1460187_at	0.824105	0.0776001	0.844567	0.22526	1.12136	0.360752	2.07752	0.333475	BI658627	Sfrp1	gb:BI658627 /DB_XREF=gi:15572863 /DB_XREF=603284376F1 /CLONE=IMAGE:5328450 /FEA=FLmRNA /CNT=135 /TID=Mm.3171.1 /TIER=ConsEnd /STK=0 /UG=Mm.3171 /LL=20377 /UG_GENE=Sfrp1 /UG_TITLE=secreted frizzled-related sequence protein 1 /FL=gb:NM_013834.1 gb:U88566.1 gb:BC024495.1	7275 ; development ; Unknown ; 16055 ; Wnt receptor signaling pathway ; inferred from electronic annotation ; 30154 ; cell differentiation ; inferred from electronic annotation ; 7275 ; development ; inferred from electronic annotation	5615 ; extracellular space ; Unknown ; 16020 ; membrane ; Unknown	4888 ; transmembrane receptor activity ; Unknown
1416617_at	1.35539	0.40867	1.43805	0.175149	0.814635	0.223085	0.625019	0.0811049	NM_080575	Acss1	gb:NM_080575.1 /DB_XREF=gi:18034772 /GEN=Acas2 /FEA=FLmRNA /CNT=125 /TID=Mm.7044.1 /TIER=FL+Stack /STK=78 /UG=Mm.7044 /LL=68738 /DEF=Mus musculus acetyl-Coenzyme A synthetase 2 (Acas2), mRNA. /PROD=acetyl-Coenzyme A synthetase 2 /FL=gb:NM_080575.1 gb:AB046742.1	6085 ; acetyl-CoA biosynthesis ; inferred from direct assay ; 8152 ; metabolism ; Unknown ; 8152 ; metabolism ; inferred from electronic annotation	5739 ; mitochondrion ; inferred from electronic annotation ; 5759 ; mitochondrial matrix ; inferred from direct assay	3824 ; catalytic activity ; Unknown ; 3987 ; acetate-CoA ligase activity ; inferred from direct assay ; 16208 ; AMP binding ; inferred from electronic annotation ; 16874 ; ligase activity ; inferred from electronic annotation ; 3824 ; catalytic activity ; inferred from electronic annotation ; 3987 ; acetate-CoA ligase activity ; inferred from electronic annotation
1452442_at	1.13871	0.12617	0.848842	0.326629	1.21837	0.213994	0.57953	0.0631287	BM946248		gb:BM946248 /DB_XREF=gi:19429833 /DB_XREF=UI-M-EM0-bvi-o-02-0-UI.r1 /CLONE=IMAGE:5692633 /FEA=mRNA /CNT=25 /TID=Mm.52047.1 /TIER=ConsEnd /STK=0 /UG=Mm.52047 /LL=72607 /UG_GENE=2700071E21Rik /UG_TITLE=RIKEN cDNA 2700071E21 gene	6511 ; ubiquitin-dependent protein catabolism ; inferred from electronic annotation		4197 ; cysteine-type endopeptidase activity ; inferred from electronic annotation ; 4221 ; ubiquitin thiolesterase activity ; inferred from electronic annotation ; 8233 ; peptidase activity ; inferred from electronic annotation
1452141_a_at	1.14248	0.261955	0.9406	0.100483	0.764133	0.140419	1.72562	0.179922	BC001991	Sepp1	gb:BC001991.1 /DB_XREF=gi:12805068 /FEA=mRNA /CNT=449 /TID=Mm.22699.2 /TIER=Stack /STK=195 /UG=Mm.22699 /LL=20363 /UG_GENE=Sepp1 /UG_TITLE=selenoprotein P, plasma, 1 /DEF=Mus musculus, Similar to selenoprotein P, plasma, 1, clone IMAGE:3486761, mRNA.	1887 ; selenium metabolism ; inferred from direct assay ; 1887 ; selenium metabolism ; inferred from mutant phenotype ; 7420 ; brain development ; inferred from mutant phenotype ; 7626 ; locomotory behavior ; inferred from mutant phenotype ; 9791 ; post-embryonic development ; inferred from mutant phenotype ; 19953 ; sexual reproduction ; inferred from mutant phenotype ; 40007 ; growth ; inferred…	5576 ; extracellular region ; traceable author statement ; 5615 ; extracellular space ; inferred from direct assay ; 5615 ; extracellular space ; inferred from electronic annotation	8430 ; selenium binding ; inferred from direct assay ; 8430 ; selenium binding ; inferred from electronic annotation
1421840_at	0.656782	0.0460233	0.964663	0.0631169	1.27984	0.334302	1.4868	0.346783	BB144704	Abca1	gb:BB305534 /DB_XREF=gi:15411280 /DB_XREF=BB305534 /CLONE=B230120E19 /FEA=FLmRNA /CNT=126 /TID=Mm.369.1 /TIER=Stack /STK=28 /UG=Mm.369 /LL=11303 /UG_GENE=Abca1 /UG_TITLE=ATP-binding cassette, sub-family A (ABC1), member 1 /FL=gb:NM_013454.1	6810 ; transport ; inferred from electronic annotation ; 6911 ; phagocytosis, engulfment ; inferred from mutant phenotype ; 8203 ; cholesterol metabolism ; inferred from direct assay ; 30301 ; cholesterol transport ; inferred from direct assay ; 42158 ; lipoprotein biosynthesis ; inferred from mutant phenotype ; 45332 ; phospholipid translocation ; inferred from mutant phenotype	5794 ; Golgi apparatus ; inferred from direct assay ; 5887 ; integral to plasma membrane ; inferred from direct assay ; 16021 ; integral to membrane ; Unknown ; 43231 ; intracellular membrane-bound organelle ; inferred from direct assay ; 16021 ; integral to membrane ; inferred from electronic annotation	166 ; nucleotide binding ; inferred from electronic annotation ; 5524 ; ATP binding ; inferred from electronic annotation ; 16887 ; ATPase activity ; inferred from electronic annotation ; 17111 ; nucleoside-triphosphatase activity ; inferred from electronic annotation
1449106_at	0.654144	0.0372617	0.810179	0.169381	1.89261	0.466007	1.14289	0.153528	NM_008161	Gpx3	gb:NM_008161.1 /DB_XREF=gi:6680076 /GEN=Gpx3 /FEA=FLmRNA /CNT=307 /TID=Mm.7156.1 /TIER=FL+Stack /STK=22 /UG=Mm.7156 /LL=14778 /DEF=Mus musculus glutathione peroxidase 3 (Gpx3), mRNA. /PROD=glutathione peroxidase 3 /FL=gb:U13705.1 gb:NM_008161.1	6979 ; response to oxidative stress ; inferred from electronic annotation	5615 ; extracellular space ; Unknown ; 5634 ; nucleus ; inferred from electronic annotation	4601 ; peroxidase activity ; inferred from electronic annotation ; 4602 ; glutathione peroxidase activity ; inferred from electronic annotation ; 8430 ; selenium binding ; inferred from electronic annotation ; 16491 ; oxidoreductase activity ; inferred from electronic annotation
1426968_a_at	0.837956	0.201979	0.922114	0.0235038	1.12748	0.124767	1.59544	0.147848	BG073496	Rdh10	gb:BG073496 /DB_XREF=gi:12556065 /DB_XREF=H3123C06-3 /CLONE=H3123C06 /FEA=mRNA /CNT=68 /TID=Mm.41657.1 /TIER=Stack /STK=32 /UG=Mm.41657 /LL=98711 /UG_GENE=3110069K09Rik /UG_TITLE=RIKEN cDNA 3110069K09 gene	7601 ; visual perception ; inferred from sequence or structural similarity ; 8152 ; metabolism ; inferred from electronic annotation	5792 ; microsome ; inferred from sequence or structural similarity	4745 ; retinol dehydrogenase activity ; inferred from sequence or structural similarity ; 16491 ; oxidoreductase activity ; inferred from electronic annotation
1438789_s_at	1.05943	0.0969505	0.815335	0.0394502	1.45961	0.157453	0.848436	0.156496	AV161550	Dpysl3	gb:AV161550 /DB_XREF=gi:5405185 /DB_XREF=AV161550 /CLONE=3010083E16 /FEA=EST /CNT=11 /TID=Mm.8180.3 /TIER=Stack /STK=9 /UG=Mm.8180 /LL=110454 /UG_GENE=Ly6a /UG_TITLE=lymphocyte antigen 6 complex, locus A	7399 ; nervous system development ; inferred from direct assay		16787 ; hydrolase activity ; inferred from electronic annotation
1456349_x_at	0.846269	0.105977	1.70542	0.141969	0.752061	0.192489	1.42965	0.451672	AV021595	Sumo1	gb:AV021595 /DB_XREF=gi:4798587 /DB_XREF=AV021595 /CLONE=1190023J24 /FEA=EST /CNT=13 /TID=Mm.7353.3 /TIER=Stack /STK=11 /UG=Mm.7353 /LL=22218 /UG_GENE=Ubl1 /UG_TITLE=ubiquitin-like 1	6281 ; DNA repair ; Unknown ; 6464 ; protein modification ; inferred from electronic annotation ; 6512 ; ubiquitin cycle ; inferred from electronic annotation	5634 ; nucleus ; Unknown ; 5643 ; nuclear pore ; Unknown ; 16605 ; PML body ; traceable author statement ; 5634 ; nucleus ; inferred from electronic annotation	4840 ; ubiquitin conjugating enzyme activity ; Unknown ; 5515 ; protein binding ; traceable author statement ; 5515 ; protein binding ; inferred from physical interaction
1439461_x_at	1.43877	0.861369	1.08849	0.0868674	1.08588	0.200262	0.688198	0.028446	AV151371	2410003A14Rik	gb:AV151371 /DB_XREF=gi:5356577 /DB_XREF=AV151371 /CLONE=2900017N04 /FEA=EST /CNT=8 /TID=Mm.21714.2 /TIER=Stack /STK=8 /UG=Mm.21714 /LL=67872 /UG_GENE=2410003A14Rik /UG_TITLE=RIKEN cDNA 2410003A14 gene
1416178_a_at	0.799338	0.0897927	1.06792	0.121945	0.956523	0.226993	1.5221	0.113342	NM_013746	Plekhb1	gb:NM_013746.1 /DB_XREF=gi:7305378 /GEN=Phret1 /FEA=FLmRNA /CNT=146 /TID=Mm.26633.1 /TIER=FL+Stack /STK=118 /UG=Mm.26633 /LL=27276 /DEF=Mus musculus PH domain containing protein in retina 1 (Phret1), mRNA. /PROD=PH domain containing protein in retina 1 /FL=gb:BC024756.1 gb:NM_013746.1 gb:AF000272.1		139 ; Golgi membrane ; inferred from sequence or structural similarity ; 16020 ; membrane ; inferred from electronic annotation ; 16021 ; integral to membrane ; inferred from direct assay	5515 ; protein binding ; inferred from physical interaction
1423280_at	1.10142	0.117939	0.79669	0.200256	1.12256	0.136631	0.433132	0.0753465	BM115022	Stmn2	gb:BM946869 /DB_XREF=gi:19430454 /DB_XREF=UI-M-EM0-bvm-o-15-0-UI.r1 /CLONE=IMAGE:5694182 /FEA=FLmRNA /CNT=227 /TID=Mm.29580.1 /TIER=Stack /STK=18 /UG=Mm.29580 /LL=20257 /UG_GENE=Scgn10 /UG_TITLE=superiorcervical ganglia, neural specific 10 /FL=gb:BC026538.1 gb:NM_025285.1	7242 ; intracellular signaling cascade ; inferred from electronic annotation	16020 ; membrane ; inferred from electronic annotation ; 30426 ; growth cone ; inferred from direct assay	5515 ; protein binding ; inferred from physical interaction
1452298_a_at	0.836202	0.0618696	1.27156	0.178155	0.486377	0.0735067	1.32507	0.268278	AW546331	Myo5b	gb:AW546331 /DB_XREF=gi:7191740 /DB_XREF=L0006G07-3 /CLONE=L0006G07 /FEA=mRNA /CNT=38 /TID=Mm.3536.2 /TIER=Stack /STK=18 /UG=Mm.3536 /LL=17919 /UG_GENE=Myo5b /UG_TITLE=myosin Vb	7010 ; cytoskeleton organization and biogenesis ; inferred from electronic annotation	5856 ; cytoskeleton ; inferred from electronic annotation ; 16459 ; myosin ; inferred from electronic annotation	3774 ; motor activity ; inferred from electronic annotation ; 5524 ; ATP binding ; inferred from electronic annotation
1454159_a_at	1.08733	0.2036	1.46341	0.0889678	0.827402	0.0837079	1.03543	0.112476	AK011784	Igfbp2	gb:AK011784.1 /DB_XREF=gi:12848127 /FEA=mRNA /CNT=1 /TID=Mm.141936.2 /TIER=ConsEnd /STK=0 /UG=Mm.141936 /LL=16008 /UG_GENE=Igfbp2 /UG_TITLE=insulin-like growth factor binding protein 2 /DEF=Mus musculus 10 days embryo whole body cDNA, RIKEN full-length enriched library, clone:2610100G24:insulin-like growth factor binding protein 2, full insert sequence.	1558 ; regulation of cell growth ; inferred from electronic annotation	5576 ; extracellular region ; inferred from electronic annotation ; 5615 ; extracellular space ; Unknown	5520 ; insulin-like growth factor binding ; inferred from electronic annotation ; 19838 ; growth factor binding ; inferred from electronic annotation
1448816_at	1.33964	0.136358	1.11323	0.141446	0.83594	0.206926	0.692549	0.0645117	NM_008968	Ptgis	gb:NM_008968.1 /DB_XREF=gi:6679534 /GEN=Ptgis /FEA=FLmRNA /CNT=65 /TID=Mm.2339.1 /TIER=FL+Stack /STK=38 /UG=Mm.2339 /LL=19223 /DEF=Mus musculus prostaglandin I2 (prostacyclin) synthase (Ptgis), mRNA. /PROD=prostaglandin I2 (prostacyclin) synthase /FL=gb:AB001607.1 gb:NM_008968.1	1516 ; prostaglandin biosynthesis ; inferred from electronic annotation ; 6118 ; electron transport ; inferred from electronic annotation ; 6633 ; fatty acid biosynthesis ; inferred from electronic annotation ; 8610 ; lipid biosynthesis ; inferred from electronic annotation	5615 ; extracellular space ; Unknown ; 5783 ; endoplasmic reticulum ; inferred from electronic annotation ; 16020 ; membrane ; inferred from electronic annotation ; 16021 ; integral to membrane ; inferred from electronic annotation ; 5792 ; microsome ; inferred from electronic annotation	4497 ; monooxygenase activity ; Unknown ; 5506 ; iron ion binding ; inferred from electronic annotation ; 8116 ; prostaglandin-I synthase activity ; inferred from electronic annotation ; 16491 ; oxidoreductase activity ; inferred from electronic annotation ; 16853 ; isomerase activity ; inferred from electronic annotation ; 20037 ; heme binding ; inferred from electronic annotation ; 46872 ; meta…
1455089_at	0.848143	0.147224	0.98526	0.159973	0.852774	0.117952	1.59225	0.0377623	AW228775	Gng12	gb:AW228775 /DB_XREF=gi:6558071 /DB_XREF=up21g05.x1 /CLONE=IMAGE:2655032 /FEA=EST /CNT=142 /TID=Mm.13080.1 /TIER=Stack /STK=25 /UG=Mm.13080 /LL=57887 /UG_GENE=AA536815 /UG_TITLE=EST AA536815	7165 ; signal transduction ; inferred from electronic annotation ; 7186 ; G-protein coupled receptor protein signaling pathway ; inferred from electronic annotation	5834 ; heterotrimeric G-protein complex ; inferred from electronic annotation	4871 ; signal transducer activity ; inferred from electronic annotation ; 5083 ; small GTPase regulator activity ; inferred from electronic annotation
1418895_at	0.96311	0.101531	1.04745	0.173182	0.979333	0.0399174	1.44328	0.0895949	NM_018773	Scap2	gb:NM_018773.1 /DB_XREF=gi:9055323 /GEN=Scap2 /FEA=FLmRNA /CNT=68 /TID=Mm.10019.1 /TIER=FL+Stack /STK=16 /UG=Mm.10019 /LL=54353 /DEF=Mus musculus src family associated phosphoprotein 2 (Scap2), mRNA. /PROD=SKAP55 homologue /FL=gb:BC003711.1 gb:NM_018773.1 gb:AF051324.1 gb:AB014485.1	8285 ; negative regulation of cell proliferation ; inferred from mutant phenotype	5737 ; cytoplasm ; inferred from direct assay ; 5886 ; plasma membrane ; inferred from sequence or structural similarity
1448395_at	0.711327	0.110821	0.815176	0.0831742	1.23024	0.154634	1.4123	0.125123	BI658627	Sfrp1	gb:NM_013834.1 /DB_XREF=gi:7305480 /GEN=Sfrp1 /FEA=FLmRNA /CNT=135 /TID=Mm.3171.1 /TIER=FL+Stack /STK=79 /UG=Mm.3171 /LL=20377 /DEF=Mus musculus secreted frizzled-related sequence protein 1 (Sfrp1), mRNA. /PROD=secreted frizzled-related sequence protein 1 /FL=gb:NM_013834.1 gb:U88566.1 gb:BC024495.1	7275 ; development ; Unknown ; 16055 ; Wnt receptor signaling pathway ; inferred from electronic annotation ; 30154 ; cell differentiation ; inferred from electronic annotation ; 7275 ; development ; inferred from electronic annotation	5615 ; extracellular space ; Unknown ; 16020 ; membrane ; Unknown	4888 ; transmembrane receptor activity ; Unknown
1452510_at	0.939345	0.150727	1.51184	0.0315142	0.863669	0.142877	0.910796	0.0934928	AF254422	Pax7	gb:AF254422.2 /DB_XREF=gi:13277510 /GEN=Pax7 /FEA=mRNA /CNT=1 /TID=Mm.218760.1 /TIER=ConsEnd /STK=0 /UG=Mm.218760 /LL=18509 /DEF=Mus musculus paired box transcription factor PAX7 (Pax7) mRNA, partial cds. /PROD=paired box transcription factor PAX7	6350 ; transcription ; inferred from electronic annotation ; 6355 ; regulation of transcription, DNA-dependent ; traceable author statement ; 6916 ; anti-apoptosis ; Unknown ; 7275 ; development ; inferred from electronic annotation ; 9887 ; organ morphogenesis ; traceable author statement ; 45449 ; regulation of transcription ; inferred from electronic annotation ; 50875 ; cellular physiological…	5634 ; nucleus ; inferred from electronic annotation ; 5667 ; transcription factor complex ; traceable author statement	3677 ; DNA binding ; inferred from electronic annotation ; 3700 ; transcription factor activity ; traceable author statement ; 3700 ; transcription factor activity ; inferred from electronic annotation
1419602_at	0.784659	0.0910746	1.53599	0.252322	0.843552	0.0348701	1.21681	0.0904362	NM_010451	Hoxa2	gb:NM_010451.1 /DB_XREF=gi:6754229 /GEN=Hoxa2 /FEA=FLmRNA /CNT=24 /TID=Mm.131.1 /TIER=FL+Stack /STK=8 /UG=Mm.131 /LL=15399 /DEF=Mus musculus homeo box A2 (Hoxa2), mRNA. /PROD=homeo box A2 /FL=gb:M93292.1 gb:NM_010451.1 gb:M95599.1	6350 ; transcription ; inferred from electronic annotation ; 6355 ; regulation of transcription, DNA-dependent ; inferred from electronic annotation ; 7275 ; development ; inferred from electronic annotation ; 7389 ; pattern specification ; inferred from electronic annotation ; 9887 ; organ morphogenesis ; inferred from electronic annotation ; 45449 ; regulation of transcription ; inferred from e…	5634 ; nucleus ; inferred from electronic annotation ; 5667 ; transcription factor complex ; inferred from electronic annotation	3677 ; DNA binding ; inferred from electronic annotation ; 3700 ; transcription factor activity ; inferred from electronic annotation
1448601_s_at	0.990194	0.0473173	1.64758	0.180555	0.629193	0.0891994	1.04413	0.153583	BC016426	Msx1	gb:BC016426.1 /DB_XREF=gi:16741154 /FEA=FLmRNA /CNT=112 /TID=Mm.870.1 /TIER=FL+Stack /STK=55 /UG=Mm.870 /LL=17701 /UG_GENE=Msx1 /DEF=Mus musculus, Similar to homeo box, msh-like 1, clone MGC:25404 IMAGE:4923403, mRNA, complete cds. /PROD=Similar to homeo box, msh-like 1 /FL=gb:NM_010835.1 gb:AF308572.1 gb:BC016426.1	6350 ; transcription ; inferred from electronic annotation ; 6355 ; regulation of transcription, DNA-dependent ; inferred from electronic annotation ; 7275 ; development ; inferred from electronic annotation ; 7517 ; muscle development ; inferred from physical interaction ; 30326 ; embryonic limb morphogenesis ; inferred from genetic interaction ; 30900 ; forebrain development ; inferred from mut…	5634 ; nucleus ; inferred from electronic annotation ; 5667 ; transcription factor complex ; inferred from electronic annotation	3677 ; DNA binding ; inferred from direct assay ; 3700 ; transcription factor activity ; inferred from electronic annotation ; 5515 ; protein binding ; inferred from physical interaction ; 16564 ; transcriptional repressor activity ; inferred from direct assay ; 3677 ; DNA binding ; inferred from electronic annotation
1451674_at	0.463492	0.276753	0.846871	0.0359431	2.66999	0.683932	1.21097	0.0997232	BF468072	Slc12a5	gb:BF468072 /DB_XREF=gi:20141130 /DB_XREF=UI-M-CD0-ayk-e-08-0-UI.r1 /CLONE=UI-M-CD0-ayk-e-08-0-UI /FEA=FLmRNA /CNT=63 /TID=Mm.88833.1 /TIER=Stack /STK=27 /UG=Mm.88833 /UG_TITLE=Mus musculus strain ILS K-Cl cotransporter (Slc12a5) mRNA, complete cds /FL=gb:AF332064.1 gb:AF332063.1	6810 ; transport ; inferred from electronic annotation ; 6811 ; ion transport ; Unknown ; 6813 ; potassium ion transport ; inferred from electronic annotation ; 6814 ; sodium ion transport ; inferred from electronic annotation ; 6821 ; chloride transport ; inferred from mutant phenotype ; 6865 ; amino acid transport ; inferred from electronic annotation ; 7268 ; synaptic transmission ; inferred f…	5886 ; plasma membrane ; inferred from direct assay ; 16020 ; membrane ; inferred from electronic annotation ; 16021 ; integral to membrane ; Unknown ; 16021 ; integral to membrane ; inferred from sequence or structural similarity ; 16021 ; integral to membrane ; inferred from electronic annotation	5215 ; transporter activity ; Unknown ; 5279 ; amino acid-polyamine transporter activity ; inferred from electronic annotation ; 15293 ; symporter activity ; inferred from electronic annotation ; 15377 ; cation:chloride symporter activity ; inferred from electronic annotation ; 15379 ; potassium:chloride symporter activity ; inferred from mutant phenotype ; 30955 ; potassium ion binding ; inferre…
1449319_at	1.71543	0.339325	1.19171	0.165681	0.888483	0.0960487	0.697624	0.034179	NM_138683	Rspo1	gb:NM_138683.1 /DB_XREF=gi:20149775 /GEN=R-spondin /FEA=FLmRNA /CNT=16 /TID=Mm.42202.1 /TIER=FL+Stack /STK=15 /UG=Mm.42202 /LL=192199 /DEF=Mus musculus thrombospondin type 1 domain (R-spondin), mRNA. /PROD=thrombospondin type 1 domain /FL=gb:AB016768.1 gb:NM_138683.1	6118 ; electron transport ; inferred from electronic annotation ; 6810 ; transport ; inferred from electronic annotation	5615 ; extracellular space ; inferred from direct assay ; 5634 ; nucleus ; inferred from direct assay	5489 ; electron transporter activity ; inferred from electronic annotation ; 5506 ; iron ion binding ; inferred from electronic annotation
1417930_at	0.399231	0.191507	1.7266	0.41815	0.512545	0.134325	1.93336	0.301522	NM_008668	Nab2	gb:NM_008668.1 /DB_XREF=gi:6679003 /GEN=Nab2 /FEA=FLmRNA /CNT=53 /TID=Mm.6549.1 /TIER=FL+Stack /STK=33 /UG=Mm.6549 /LL=17937 /DEF=Mus musculus Ngfi-A binding protein 2 (Nab2), mRNA. /PROD=Ngfi-A binding protein 2 /FL=gb:U47543.1 gb:NM_008668.1	6350 ; transcription ; inferred from electronic annotation ; 6355 ; regulation of transcription, DNA-dependent ; inferred from electronic annotation ; 16481 ; negative regulation of transcription ; inferred from electronic annotation	5634 ; nucleus ; inferred from electronic annotation	16564 ; transcriptional repressor activity ; inferred from electronic annotation
1424940_s_at	1.21632	0.129564	0.926524	0.263594	0.667665	0.0368692	1.01457	0.115143	BC022687	BC022687	gb:BC022687.1 /DB_XREF=gi:18490504 /FEA=FLmRNA /CNT=26 /TID=Mm.45057.1 /TIER=FL+Stack /STK=11 /UG=Mm.45057 /DEF=Mus musculus, clone MGC:31401 IMAGE:4242460, mRNA, complete cds. /PROD=Unknown (protein for MGC:31401) /FL=gb:BC022687.1
1426864_a_at	1.25735	0.313834	1.08549	0.0750696	1.06234	0.163336	0.651227	0.0489432	BB698413	Ncam1	gb:X15052.1 /DB_XREF=gi:53349 /FEA=mRNA /CNT=120 /TID=Mm.4974.3 /TIER=Stack /STK=48 /UG=Mm.4974 /LL=17967 /UG_GENE=Ncam1 /DEF=Mouse mRNA for 3-end of NCAM-140 and NCAM-180 isoforms. /PROD=neural cell adhesion molecule NCAM-180	6468 ; protein amino acid phosphorylation ; inferred from electronic annotation ; 7155 ; cell adhesion ; inferred from electronic annotation	5615 ; extracellular space ; Unknown ; 5886 ; plasma membrane ; inferred from electronic annotation ; 16020 ; membrane ; inferred from electronic annotation ; 16021 ; integral to membrane ; Unknown ; 16021 ; integral to membrane ; inferred from electronic annotation	5021 ; vascular endothelial growth factor receptor activity ; inferred from electronic annotation ; 5515 ; protein binding ; inferred from electronic annotation ; 5524 ; ATP binding ; inferred from electronic annotation ; 8201 ; heparin binding ; inferred from electronic annotation
1449089_at	0.856426	0.072421	0.991011	0.114603	0.864784	0.180818	1.40207	0.0709706	NM_008735	Nrip1	gb:NM_008735.1 /DB_XREF=gi:6679129 /GEN=Nrip1 /FEA=FLmRNA /CNT=78 /TID=Mm.20895.1 /TIER=FL+Stack /STK=23 /UG=Mm.20895 /LL=18184 /DEF=Mus musculus nuclear receptor interacting protein 1 (Nrip1), mRNA. /PROD=nuclear receptor interacting protein 1 /FL=gb:NM_008735.1 gb:AF053062.1	122 ; negative regulation of transcription from RNA polymerase II promoter ; inferred from direct assay ; 1543 ; ovarian follicle rupture ; inferred from mutant phenotype ; 19915 ; sequestering of lipid ; inferred from mutant phenotype ; 30728 ; ovulation ; inferred from mutant phenotype ; 6350 ; transcription ; inferred from electronic annotation ; 6355 ; regulation of transcription, DNA-depende…	5634 ; nucleus ; inferred from direct assay ; 118 ; histone deacetylase complex ; inferred from physical interaction ; 5634 ; nucleus ; inferred from electronic annotation	3714 ; transcription corepressor activity ; inferred from direct assay ; 4872 ; receptor activity ; inferred from electronic annotation ; 5515 ; protein binding ; inferred from physical interaction ; 5102 ; receptor binding ; inferred from physical interaction ; 42826 ; histone deacetylase binding ; inferred from physical interaction ; 42974 ; retinoic acid receptor binding ; inferred from physic…
1416503_at	0.80119	0.0821357	1.21091	0.132487	0.741464	0.0570395	1.70355	0.312294	NM_016753	Lxn	gb:NM_016753.1 /DB_XREF=gi:7949071 /GEN=Lxn /FEA=FLmRNA /CNT=140 /TID=Mm.2632.1 /TIER=FL+Stack /STK=85 /UG=Mm.2632 /LL=17035 /DEF=Mus musculus latexin (Lxn), mRNA. /PROD=latexin /FL=gb:NM_016753.1 gb:D88769.1			4857 ; enzyme inhibitor activity ; inferred from electronic annotation ; 8191 ; metalloendopeptidase inhibitor activity ; inferred from electronic annotation
1422232_at	1.23988	0.28349	0.947268	0.0523597	1.5141	0.1697	0.570532	0.0783165	NM_008888	Phox2b	gb:NM_008888.1 /DB_XREF=gi:6679400 /GEN=Pmx2b /FEA=FLmRNA /CNT=3 /TID=Mm.42227.1 /TIER=FL /STK=1 /UG=Mm.42227 /LL=18935 /DEF=Mus musculus paired mesoderm homeobox 2b (Pmx2b), mRNA. /PROD=paired mesoderm homeobox 2b /FL=gb:NM_008888.1	6350 ; transcription ; inferred from electronic annotation ; 6355 ; regulation of transcription, DNA-dependent ; inferred from electronic annotation ; 7275 ; development ; inferred from electronic annotation ; 45449 ; regulation of transcription ; inferred from electronic annotation ; 48468 ; cell development ; inferred from mutant phenotype	5634 ; nucleus ; inferred from electronic annotation ; 5667 ; transcription factor complex ; inferred from electronic annotation	3677 ; DNA binding ; inferred from electronic annotation ; 3700 ; transcription factor activity ; inferred from electronic annotation
1427257_at	0.881907	0.135861	0.808627	0.182815	1.02211	0.30267	1.94767	0.0760285	BM251152	Cspg2	gb:BM251152 /DB_XREF=gi:17886422 /DB_XREF=K0860D06-3 /CLONE=K0860D06 /FEA=mRNA /CNT=109 /TID=Mm.4575.3 /TIER=Stack /STK=11 /UG=Mm.4575 /LL=13003 /UG_GENE=Cspg2 /UG_TITLE=chondroitin sulfate proteoglycan 2	7155 ; cell adhesion ; inferred from electronic annotation	5578 ; extracellular matrix (sensu Metazoa) ; inferred from direct assay ; 5578 ; extracellular matrix (sensu Metazoa) ; inferred from electronic annotation	5509 ; calcium ion binding ; inferred from electronic annotation ; 5529 ; sugar binding ; inferred from electronic annotation ; 5540 ; hyaluronic acid binding ; inferred from electronic annotation
1427256_at	0.776115	0.0548374	1.10737	0.143711	0.928051	0.108741	1.50443	0.160461	BM251152	Cspg2	gb:BI692925 /DB_XREF=gi:15655554 /DB_XREF=603344648F1 /CLONE=IMAGE:5372410 /FEA=mRNA /CNT=109 /TID=Mm.4575.3 /TIER=Stack /STK=22 /UG=Mm.4575 /LL=13003 /UG_GENE=Cspg2 /UG_TITLE=chondroitin sulfate proteoglycan 2	7155 ; cell adhesion ; inferred from electronic annotation	5578 ; extracellular matrix (sensu Metazoa) ; inferred from direct assay ; 5578 ; extracellular matrix (sensu Metazoa) ; inferred from electronic annotation	5509 ; calcium ion binding ; inferred from electronic annotation ; 5529 ; sugar binding ; inferred from electronic annotation ; 5540 ; hyaluronic acid binding ; inferred from electronic annotation
1451253_at	1.00556	0.0139941	0.865904	0.190161	0.526404	0.050382	1.22205	0.139437	BC016131	Pxk	gb:BC016131.1 /DB_XREF=gi:16359348 /FEA=FLmRNA /CNT=90 /TID=Mm.29515.1 /TIER=FL+Stack /STK=50 /UG=Mm.29515 /DEF=Mus musculus, Similar to hypothetical protein FLJ20335, clone MGC:28912 IMAGE:4922274, mRNA, complete cds. /PROD=Similar to hypothetical protein FLJ20335 /FL=gb:BC016131.1	6468 ; protein amino acid phosphorylation ; Unknown ; 7242 ; intracellular signaling cascade ; Unknown ; 6468 ; protein amino acid phosphorylation ; inferred from electronic annotation ; 7242 ; intracellular signaling cascade ; inferred from electronic annotation ; 6468 ; protein amino acid phosphorylation ; inferred from sequence or structural similarity ; 50804 ; regulation of synaptic transmis…	5737 ; cytoplasm ; inferred from sequence or structural similarity ; 5737 ; cytoplasm ; inferred from direct assay	166 ; nucleotide binding ; inferred from electronic annotation ; 4672 ; protein kinase activity ; Unknown ; 4674 ; protein serine/threonine kinase activity ; Unknown ; 5524 ; ATP binding ; Unknown ; 16301 ; kinase activity ; inferred from electronic annotation ; 16740 ; transferase activity ; inferred from electronic annotation ; 4672 ; protein kinase activity ; inferred from electronic annotatio…
1418589_a_at	1.48221	0.0796536	0.916979	0.0803019	1.09648	0.350571	0.857628	0.104849	AF100171	Mlf1	gb:AF100171.1 /DB_XREF=gi:4106525 /GEN=Mlf1 /FEA=FLmRNA /CNT=42 /TID=Mm.10414.1 /TIER=FL+Stack /STK=21 /UG=Mm.10414 /LL=17349 /DEF=Mus musculus myelodysplasiamyeloid leukemia factor 1 (Mlf1) mRNA, complete cds. /PROD=myelodysplasiamyeloid leukemia factor 1 /FL=gb:AF009515.1 gb:NM_010801.1 gb:AF100171.1	7275 ; development ; inferred from electronic annotation ; 30154 ; cell differentiation ; inferred from electronic annotation ; 30097 ; hemopoiesis ; traceable author statement ; 30097 ; hemopoiesis ; inferred from sequence or structural similarity	5634 ; nucleus ; inferred from direct assay ; 5737 ; cytoplasm ; inferred from direct assay ; 5813 ; centrosome ; inferred from direct assay ; 5634 ; nucleus ; inferred from electronic annotation ; 5737 ; cytoplasm ; inferred from sequence or structural similarity ; 5813 ; centrosome ; inferred from sequence or structural similarity	5515 ; protein binding ; inferred from physical interaction ; 5515 ; protein binding ; inferred from sequence or structural similarity
1419186_a_at	0.672891	0.12539	1.346	0.102436	0.774028	0.0743048	1.1996	0.0795711	NM_009183	St8sia4	gb:NM_009183.1 /DB_XREF=gi:6677968 /GEN=Siat8d /FEA=FLmRNA /CNT=24 /TID=Mm.10701.1 /TIER=FL+Stack /STK=12 /UG=Mm.10701 /LL=20452 /DEF=Mus musculus sialyltransferase 8 (alpha-2, 8-sialytransferase) D (Siat8d), mRNA. /PROD=sialyltransferase 8 (alpha-2,8-sialytransferase) D /FL=gb:NM_009183.1	6486 ; protein amino acid glycosylation ; inferred from electronic annotation	5794 ; Golgi apparatus ; inferred from electronic annotation ; 5795 ; Golgi stack ; inferred from electronic annotation ; 16020 ; membrane ; inferred from electronic annotation ; 16021 ; integral to membrane ; inferred from electronic annotation ; 30173 ; integral to Golgi membrane ; inferred from electronic annotation	3828 ; alpha-N-acetylneuraminate alpha-2,8-sialyltransferase activity ; inferred from direct assay ; 8373 ; sialyltransferase activity ; inferred from electronic annotation ; 16740 ; transferase activity ; inferred from electronic annotation ; 16757 ; transferase activity, transferring glycosyl groups ; inferred from electronic annotation
1433906_at	0.855262	0.299555	1.04808	0.138711	1.36109	0.176693	0.625039	0.0472195	BE956483	4933402J24Rik	gb:BE956483 /DB_XREF=gi:10601002 /DB_XREF=UI-M-BH4-bbc-d-05-0-UI.s1 /CLONE=UI-M-BH4-bbc-d-05-0-UI /FEA=EST /CNT=56 /TID=Mm.3088.5 /TIER=Stack /STK=53 /UG=Mm.3088 /LL=65973 /UG_GENE=Asph /UG_TITLE=aspartate-beta-hydroxylase	6810 ; transport ; inferred from electronic annotation	30176 ; integral to endoplasmic reticulum membrane ; inferred from electronic annotation ; 5622 ; intracellular ; inferred from electronic annotation	4597 ; peptide-aspartate beta-dioxygenase activity ; inferred from electronic annotation ; 5506 ; iron ion binding ; inferred from electronic annotation ; 5215 ; transporter activity ; inferred from electronic annotation
1423739_x_at	0.90035	0.12399	0.964336	0.120127	0.922167	0.165797	1.65863	0.0798375	U15571	Aplp2	gb:U15571.1 /DB_XREF=gi:558467 /GEN=APLP2 /FEA=FLmRNA /CNT=227 /TID=Mm.19133.2 /TIER=FL+Stack /STK=131 /UG=Mm.19133 /LL=11804 /DEF=Mus musculus amyloid precursor-like protein 2 isoform 751, (APLP2) gene, complete cds. /PROD=amyloid precursor-like protein 2, isoform 751 /FL=gb:U15571.1	30198 ; extracellular matrix organization and biogenesis ; inferred from genetic interaction ; 30900 ; forebrain development ; inferred from genetic interaction	5615 ; extracellular space ; Unknown ; 5634 ; nucleus ; inferred from electronic annotation ; 16021 ; integral to membrane ; Unknown ; 16021 ; integral to membrane ; inferred from electronic annotation	3677 ; DNA binding ; inferred from electronic annotation ; 5488 ; binding ; inferred from electronic annotation ; 5515 ; protein binding ; inferred from physical interaction ; 4867 ; serine-type endopeptidase inhibitor activity ; inferred from electronic annotation
1416232_at	0.947323	0.212506	0.868104	0.294588	0.801538	0.2985	3.80963	0.828155	AB038697	Olig2	gb:AB038697.1 /DB_XREF=gi:11602815 /GEN=Olig2 /FEA=FLmRNA /CNT=126 /TID=Mm.37289.1 /TIER=FL+Stack /STK=110 /UG=Mm.37289 /LL=50913 /DEF=Mus musculus mRNA for Olig2 bHLH protein, complete cds. /PROD=Olig2 bHLH protein /FL=gb:NM_016967.1 gb:AB038697.1	122 ; negative regulation of transcription from RNA polymerase II promoter ; inferred from direct assay ; 6350 ; transcription ; inferred from electronic annotation ; 6355 ; regulation of transcription, DNA-dependent ; inferred from direct assay ; 6355 ; regulation of transcription, DNA-dependent ; inferred from sequence or structural similarity ; 7275 ; development ; inferred from electronic ann…	5634 ; nucleus ; inferred from direct assay ; 5667 ; transcription factor complex ; inferred from sequence or structural similarity ; 5737 ; cytoplasm ; inferred from direct assay ; 5634 ; nucleus ; inferred from electronic annotation	3677 ; DNA binding ; Unknown ; 3700 ; transcription factor activity ; inferred from direct assay ; 3700 ; transcription factor activity ; inferred from sequence or structural similarity ; 3705 ; RNA polymerase II transcription factor activity, enhancer binding ; inferred from direct assay ; 5515 ; protein binding ; inferred from physical interaction ; 30528 ; transcription regulator activity ; in…
1450321_at	0.746193	0.0662571	1.07151	0.552887	1.41545	0.0232518	1.06155	0.294616	NM_013922	Zfp354c	gb:NM_013922.1 /DB_XREF=gi:7305546 /GEN=Zfp354c /FEA=FLmRNA /CNT=3 /TID=Mm.103674.1 /TIER=FL /STK=2 /UG=Mm.103674 /LL=30944 /DEF=Mus musculus zinc finger protein 354C (Zfp354c), mRNA. /PROD=zinc finger protein 354C /FL=gb:NM_013922.1 gb:AF192804.1	6355 ; regulation of transcription, DNA-dependent ; Unknown ; 6355 ; regulation of transcription, DNA-dependent ; inferred from electronic annotation ; 6350 ; transcription ; inferred from electronic annotation	5622 ; intracellular ; Unknown ; 5634 ; nucleus ; inferred from direct assay ; 5622 ; intracellular ; inferred from electronic annotation ; 5634 ; nucleus ; inferred from electronic annotation	3676 ; nucleic acid binding ; Unknown ; 3676 ; nucleic acid binding ; inferred from electronic annotation ; 8270 ; zinc ion binding ; inferred from electronic annotation ; 46872 ; metal ion binding ; inferred from electronic annotation
1451461_a_at	0.648205	0.217032	1.27224	0.405423	3.28833	0.645286	0.957504	0.0948092	BC008184	Aldoc	gb:BC008184.1 /DB_XREF=gi:14198248 /FEA=FLmRNA /CNT=69 /TID=Mm.7729.1 /TIER=FL+Stack /STK=18 /UG=Mm.7729 /LL=11676 /UG_GENE=Aldo3 /DEF=Mus musculus, aldolase 3, C isoform, clone MGC:6732 IMAGE:3589205, mRNA, complete cds. /PROD=aldolase 3, C isoform /FL=gb:BC004802.1 gb:BC008184.1	6096 ; glycolysis ; inferred from electronic annotation	5739 ; mitochondrion ; inferred from direct assay	4332 ; fructose-bisphosphate aldolase activity ; inferred from electronic annotation ; 16829 ; lyase activity ; inferred from electronic annotation
1451152_a_at	1.63404	0.186771	1.38595	0.31916	0.826648	0.150617	0.749231	0.0695327	BC027319	Atp1b1	gb:BC027319.1 /DB_XREF=gi:20072704 /FEA=FLmRNA /CNT=284 /TID=Mm.4550.2 /TIER=FL+Stack /STK=83 /UG=Mm.4550 /LL=11931 /UG_GENE=Atp1b1 /DEF=Mus musculus, ATPase, Na+K+ transporting, beta 1 polypeptide, clone MGC:6286 IMAGE:2648940, mRNA, complete cds. /PROD=ATPase, Na+K+ transporting, beta 1 polypeptide /FL=gb:BC027319.1	6813 ; potassium ion transport ; inferred from electronic annotation ; 6814 ; sodium ion transport ; inferred from electronic annotation	5886 ; plasma membrane ; inferred from direct assay ; 16020 ; membrane ; inferred from electronic annotation ; 16021 ; integral to membrane ; Unknown ; 16323 ; basolateral plasma membrane ; inferred from direct assay ; 16021 ; integral to membrane ; inferred from electronic annotation	5391 ; sodium:potassium-exchanging ATPase activity ; inferred from electronic annotation ; 30955 ; potassium ion binding ; inferred from electronic annotation ; 31402 ; sodium ion binding ; inferred from electronic annotation
1448169_at	0.868353	0.197738	1.39386	0.0832655	0.899256	0.040095	1.2194	0.266984	NM_010664	Krt1-18	gb:NM_010664.1 /DB_XREF=gi:6754481 /GEN=Krt1-18 /FEA=FLmRNA /CNT=380 /TID=Mm.22479.1 /TIER=FL+Stack /STK=149 /UG=Mm.22479 /LL=16668 /DEF=Mus musculus keratin complex 1, acidic, gene 18 (Krt1-18), mRNA. /PROD=keratin complex 1, acidic, gene 18 /FL=gb:M36376.1 gb:NM_010664.1 gb:M11686.1	7010 ; cytoskeleton organization and biogenesis ; inferred from electronic annotation	5739 ; mitochondrion ; inferred from direct assay ; 5882 ; intermediate filament ; inferred from electronic annotation	5198 ; structural molecule activity ; inferred from electronic annotation ; 5200 ; structural constituent of cytoskeleton ; inferred from electronic annotation
1451718_at	2.15505	0.495159	1.07166	0.261963	0.958502	0.103749	0.560407	0.0646099	BB768495	Plp1	gb:BB768495 /DB_XREF=gi:16211037 /DB_XREF=BB768495 /CLONE=G370085M24 /FEA=FLmRNA /CNT=272 /TID=Mm.1268.1 /TIER=Stack /STK=9 /UG=Mm.1268 /LL=18823 /UG_GENE=Plp /UG_TITLE=proteolipid protein (myelin) /FL=gb:M14674.1 gb:M15442.1 gb:BC027010.1	7268 ; synaptic transmission ; Unknown ; 8366 ; nerve ensheathment ; inferred from mutant phenotype ; 8366 ; nerve ensheathment ; Unknown ; 42552 ; myelination ; traceable author statement	16021 ; integral to membrane ; Unknown ; 16021 ; integral to membrane ; inferred from electronic annotation	5198 ; structural molecule activity ; Unknown ; 5198 ; structural molecule activity ; inferred from electronic annotation
1441350_at	0.778713	0.158619	0.941384	0.190624	1.05027	0.0993661	2.4084	0.339428	AV302620	Fgf3	gb:AV302620 /DB_XREF=gi:16393490 /DB_XREF=AV302620 /CLONE=5730504I02 /FEA=EST /CNT=5 /TID=Mm.212854.1 /TIER=ConsEnd /STK=4 /UG=Mm.212854 /UG_TITLE=ESTs	74 ; regulation of progression through cell cycle ; inferred from electronic annotation ; 1759 ; induction of an organ ; inferred from genetic interaction ; 7165 ; signal transduction ; inferred from electronic annotation ; 8283 ; cell proliferation ; inferred from electronic annotation	5615 ; extracellular space ; Unknown ; 5634 ; nucleus ; inferred from electronic annotation ; 5783 ; endoplasmic reticulum ; inferred from electronic annotation ; 5795 ; Golgi stack ; inferred from electronic annotation	5104 ; fibroblast growth factor receptor binding ; inferred from electronic annotation ; 8083 ; growth factor activity ; inferred from electronic annotation
1439144_at	0.997916	0.334703	1.07476	0.187598	0.489648	0.0158196	1.06837	0.151402	BB749215	Cwf19l1	gb:BB749215 /DB_XREF=gi:16153451 /DB_XREF=BB749215 /CLONE=G030103E19 /FEA=EST /CNT=11 /TID=Mm.93826.1 /TIER=Stack /STK=8 /UG=Mm.93826 /UG_TITLE=ESTs
1421996_at	0.989442	0.235962	0.903263	0.307906	1.28546	0.123934	0.634869	0.0363379	NM_011547	Tcfap2a	gb:AI507504 /DB_XREF=gi:4405355 /DB_XREF=vl52g03.x1 /CLONE=IMAGE:975892 /FEA=FLmRNA /CNT=44 /TID=Mm.4845.1 /TIER=Stack /STK=9 /UG=Mm.4845 /LL=21418 /UG_GENE=Tcfap2a /UG_TITLE=transcription factor AP-2, alpha /FL=gb:BC018226.1 gb:NM_011547.1 gb:BC007471.1	6350 ; transcription ; inferred from electronic annotation ; 6355 ; regulation of transcription, DNA-dependent ; inferred from direct assay ; 6357 ; regulation of transcription from RNA polymerase II promoter ; inferred from direct assay ; 6355 ; regulation of transcription, DNA-dependent ; inferred from electronic annotation	5634 ; nucleus ; inferred from electronic annotation ; 5667 ; transcription factor complex ; traceable author statement	3677 ; DNA binding ; inferred from electronic annotation ; 3700 ; transcription factor activity ; inferred from direct assay ; 5515 ; protein binding ; inferred from physical interaction ; 3700 ; transcription factor activity ; inferred from electronic annotation
1426741_a_at	0.73293	0.203062	1.14476	0.111941	0.61106	0.0539226	1.12001	0.0855602	BB108987	2810421I24Rik	gb:BB108987 /DB_XREF=gi:15408009 /DB_XREF=BB108987 /CLONE=9530015G04 /FEA=mRNA /CNT=118 /TID=Mm.30965.1 /TIER=Stack /STK=80 /UG=Mm.30965 /UG_TITLE=Mus musculus, Similar to KIAA0971 protein, clone IMAGE:3603187, mRNA, partial cds	6915 ; apoptosis ; inferred from electronic annotation		16301 ; kinase activity ; inferred from electronic annotation ; 4672 ; protein kinase activity ; inferred from electronic annotation ; 5524 ; ATP binding ; inferred from electronic annotation
1418478_at	0.950802	0.140911	0.987793	0.04073	1.24036	0.0503708	0.551673	0.0818479	NM_057173	Lmo1	gb:NM_057173.1 /DB_XREF=gi:16975505 /GEN=Lmo1 /FEA=FLmRNA /CNT=35 /TID=Mm.12607.1 /TIER=FL+Stack /STK=23 /UG=Mm.12607 /LL=109594 /DEF=Mus musculus LIM only 1 (Lmo1), mRNA. /PROD=LIM only 1 /FL=gb:NM_057173.1	7275 ; development ; Unknown ; 8283 ; cell proliferation ; Unknown ; 50875 ; cellular physiological process ; Unknown	5634 ; nucleus ; inferred from electronic annotation	3700 ; transcription factor activity ; Unknown ; 8270 ; zinc ion binding ; inferred from electronic annotation ; 46872 ; metal ion binding ; inferred from electronic annotation
1427528_a_at	0.869382	0.102714	1.36416	0.0902801	0.824759	0.0110093	1.54562	0.517222	X79084	Epha7	gb:X79084.1 /DB_XREF=gi:607137 /FEA=mRNA /CNT=7 /TID=Mm.4806.3 /TIER=ConsEnd /STK=0 /UG=Mm.4806 /LL=13841 /UG_GENE=Epha7 /DEF=M.musculus mRNA for kinase 1, truncated variant 2. /PROD=developmental kinase 1	6468 ; protein amino acid phosphorylation ; inferred from electronic annotation ; 7169 ; transmembrane receptor protein tyrosine kinase signaling pathway ; inferred from electronic annotation ; 16310 ; phosphorylation ; inferred from sequence or structural similarity	5615 ; extracellular space ; Unknown ; 16020 ; membrane ; inferred from electronic annotation ; 16021 ; integral to membrane ; Unknown ; 16021 ; integral to membrane ; inferred from electronic annotation	166 ; nucleotide binding ; inferred from electronic annotation ; 4672 ; protein kinase activity ; inferred from electronic annotation ; 4674 ; protein serine/threonine kinase activity ; Unknown ; 4713 ; protein-tyrosine kinase activity ; inferred from electronic annotation ; 4872 ; receptor activity ; inferred from electronic annotation ; 5003 ; ephrin receptor activity ; inferred from electronic…
1452526_a_at	0.770219	0.153772	1.14118	0.166546	0.663056	0.0781691	1.4366	0.0894295	AF443223	Pax6	gb:AF443223.1 /DB_XREF=gi:17227114 /FEA=mRNA /CNT=1 /TID=Mm.3608.4 /TIER=ConsEnd /STK=0 /UG=Mm.3608 /LL=18508 /UG_GENE=Pax6 /DEF=Mus musculus PAX6 mRNA, partial cds, alternatively spliced. /PROD=PAX6	1709 ; cell fate determination ; inferred from mutant phenotype ; 1747 ; eye development (sensu Mammalia) ; inferred from genetic interaction ; 1747 ; eye development (sensu Mammalia) ; inferred from mutant phenotype ; 1764 ; neuron migration ; inferred from mutant phenotype ; 6350 ; transcription ; inferred from electronic annotation ; 6355 ; regulation of transcription, DNA-dependent ; traceabl…	5634 ; nucleus ; inferred from direct assay ; 5667 ; transcription factor complex ; traceable author statement ; 5634 ; nucleus ; inferred from electronic annotation	3677 ; DNA binding ; inferred from direct assay ; 3700 ; transcription factor activity ; traceable author statement ; 3677 ; DNA binding ; inferred from electronic annotation ; 3700 ; transcription factor activity ; inferred from electronic annotation
1416612_at	0.407962	0.110633	1.07999	0.150368	3.09691	0.739365	0.870707	0.190111	BI251808	Cyp1b1	gb:NM_009994.1 /DB_XREF=gi:6753567 /GEN=Cyp1b1 /FEA=FLmRNA /CNT=163 /TID=Mm.4443.1 /TIER=FL+Stack /STK=78 /UG=Mm.4443 /LL=13078 /DEF=Mus musculus cytochrome P450, 1b1, benz(a)anthracene inducible (Cyp1b1), mRNA. /PROD=cytochrome P450, 1b1, benz(a)anthraceneinducible /FL=gb:NM_009994.1 gb:U03283.1	6118 ; electron transport ; inferred from electronic annotation	5615 ; extracellular space ; Unknown ; 5783 ; endoplasmic reticulum ; inferred from electronic annotation ; 5792 ; microsome ; inferred from electronic annotation ; 16020 ; membrane ; inferred from electronic annotation	4497 ; monooxygenase activity ; inferred from electronic annotation ; 5506 ; iron ion binding ; inferred from electronic annotation ; 16491 ; oxidoreductase activity ; inferred from electronic annotation ; 20037 ; heme binding ; inferred from electronic annotation ; 46872 ; metal ion binding ; inferred from electronic annotation ; 50381 ; unspecific monooxygenase activity ; inferred from electron…
1427516_a_at	1.14298	0.0834645	1.08018	0.230674	0.871367	0.230167	0.629737	0.0423343	AF388037	Boc	gb:AF388037.1 /DB_XREF=gi:14669610 /GEN=Boc /FEA=mRNA /CNT=16 /TID=Mm.41561.2 /TIER=ConsEnd /STK=0 /UG=Mm.41561 /LL=117606 /DEF=Mus musculus brother of CDO (Boc) mRNA, partial cds. /PROD=brother of CDO	7155 ; cell adhesion ; inferred from electronic annotation ; 16202 ; regulation of striated muscle development ; inferred from sequence or structural similarity	5887 ; integral to plasma membrane ; inferred from sequence or structural similarity ; 16020 ; membrane ; inferred from electronic annotation	5515 ; protein binding ; inferred from electronic annotation
1418094_s_at	0.758159	0.0584402	1.79858	0.276762	0.709122	0.13938	1.32467	0.157836	NM_007607	Car4	gb:NM_007607.1 /DB_XREF=gi:6671677 /GEN=Car4 /FEA=FLmRNA /CNT=72 /TID=Mm.1641.1 /TIER=FL+Stack /STK=30 /UG=Mm.1641 /LL=12351 /DEF=Mus musculus carbonic anhydrase 4 (Car4), mRNA. /PROD=carbonic anhydrase 4 /FL=gb:NM_007607.1 gb:BC012704.1	6730 ; one-carbon compound metabolism ; inferred from electronic annotation	5615 ; extracellular space ; Unknown ; 16020 ; membrane ; inferred from electronic annotation	4089 ; carbonate dehydratase activity ; inferred from electronic annotation ; 8270 ; zinc ion binding ; inferred from electronic annotation ; 16829 ; lyase activity ; inferred from electronic annotation ; 46872 ; metal ion binding ; inferred from electronic annotation
1416097_at	0.724671	0.16256	0.757973	0.355005	1.44036	0.971643	3.28428	0.298959	NM_138682	Lrrc4	gb:NM_138682.1 /DB_XREF=gi:20373168 /GEN=MBAG1 /FEA=FLmRNA /CNT=136 /TID=Mm.40158.1 /TIER=FL+Stack /STK=128 /UG=Mm.40158 /LL=192198 /DEF=Mus musculus LIBG-like protein (MBAG1), mRNA. /PROD=LIBG-like protein /FL=gb:AF300458.1 gb:NM_138682.1		16021 ; integral to membrane ; inferred from electronic annotation
1423753_at	1.20975	0.412358	0.970039	0.111663	0.525358	0.0301614	1.09693	0.162059	AF153440	Bambi	gb:AF153440.1 /DB_XREF=gi:14328906 /GEN=Nma /FEA=FLmRNA /CNT=155 /TID=Mm.31695.1 /TIER=FL+Stack /STK=127 /UG=Mm.31695 /LL=68010 /DEF=Mus musculus Nma (Nma) mRNA, complete cds. /PROD=Nma /FL=gb:BC019378.1 gb:AF153440.1	7179 ; transforming growth factor beta receptor signaling pathway ; inferred from sequence or structural similarity	16020 ; membrane ; inferred from sequence or structural similarity ; 16021 ; integral to membrane ; Unknown ; 16021 ; integral to membrane ; inferred from electronic annotation
1449420_at	1.08819	0.100791	1.10688	0.0840076	0.887889	0.159713	0.610205	0.050082	NM_008800	Pde1b	gb:NM_008800.1 /DB_XREF=gi:6679242 /GEN=Pde1b /FEA=FLmRNA /CNT=32 /TID=Mm.62.1 /TIER=FL+Stack /STK=11 /UG=Mm.62 /LL=18574 /DEF=Mus musculus phosphodiesterase 1B, Ca2+-calmodulin dependent, 63 kDa (Pde1b), mRNA. /PROD=phosphodiesterase 1B, Ca2+-calmodulin dependent,63 kDa /FL=gb:NM_008800.1 gb:L01695.1	7165 ; signal transduction ; inferred from mutant phenotype ; 7626 ; locomotory behavior ; inferred from mutant phenotype ; 8542 ; visual learning ; inferred from mutant phenotype ; 7165 ; signal transduction ; inferred from electronic annotation		3824 ; catalytic activity ; inferred from electronic annotation ; 4114 ; 3',5'-cyclic-nucleotide phosphodiesterase activity ; inferred from electronic annotation ; 5516 ; calmodulin binding ; inferred from electronic annotation ; 16787 ; hydrolase activity ; inferred from electronic annotation
1418346_at	1.63448	0.336282	1.81352	0.362239	0.495237	0.0994915	0.424421	0.144341	NM_013754	Insl6	gb:NM_013754.1 /DB_XREF=gi:7305184 /GEN=Insl6 /FEA=FLmRNA /CNT=35 /TID=Mm.46153.1 /TIER=FL+Stack /STK=25 /UG=Mm.46153 /LL=27356 /DEF=Mus musculus insulin-like 6 (Insl6), mRNA. /PROD=insulin-like 6 /FL=gb:AF143807.2 gb:NM_013754.1	7582 ; physiological process ; inferred from electronic annotation	5576 ; extracellular region ; inferred from electronic annotation ; 5615 ; extracellular space ; Unknown	5179 ; hormone activity ; inferred from electronic annotation
1419473_a_at	1.21619	0.192473	1.73596	0.161938	0.764337	0.0793112	0.815984	0.220941	NM_031161	Cck	gb:NM_031161.1 /DB_XREF=gi:13624300 /GEN=Cck /FEA=FLmRNA /CNT=36 /TID=Mm.2619.1 /TIER=FL+Stack /STK=9 /UG=Mm.2619 /LL=12424 /DEF=Mus musculus cholecystokinin (Cck), mRNA. /PROD=cholecystokinin /FL=gb:NM_031161.1	1764 ; neuron migration ; inferred from direct assay ; 7409 ; axonogenesis ; inferred from direct assay	5576 ; extracellular region ; inferred from electronic annotation ; 5615 ; extracellular space ; Unknown ; 30424 ; axon ; inferred from direct assay	5179 ; hormone activity ; inferred from electronic annotation
1448134_at	0.74403	0.0859823	1.08058	0.204051	0.97626	0.197657	2.09411	0.279323	NM_013753	X99384	gb:NM_013753.1 /DB_XREF=gi:7305364 /GEN=Pald /FEA=FLmRNA /CNT=221 /TID=Mm.3437.1 /TIER=FL+Stack /STK=183 /UG=Mm.3437 /LL=27355 /DEF=Mus musculus paladin (Pald), mRNA. /PROD=paladin /FL=gb:NM_013753.1			4725 ; protein tyrosine phosphatase activity ; Unknown
1416526_a_at	1.39144	0.169932	0.810715	0.276008	1.19391	0.315802	0.524434	0.0547515	BC002187	Park7	gb:BC002187.1 /DB_XREF=gi:12805428 /FEA=FLmRNA /CNT=158 /TID=Mm.2507.1 /TIER=FL+Stack /STK=83 /UG=Mm.2507 /LL=57320 /UG_GENE=Dj1-pending /DEF=Mus musculus, Similar to DJ-1 protein, clone MGC:7381 IMAGE:3487763, mRNA, complete cds. /PROD=Similar to DJ-1 protein /FL=gb:AB015652.1 gb:NM_020569.1 gb:BC002187.1	1963 ; synaptic transmission, dopaminergic ; inferred from mutant phenotype ; 6457 ; protein folding ; inferred from electronic annotation ; 8283 ; cell proliferation ; traceable author statement ; 8344 ; adult locomotory behavior ; inferred from mutant phenotype ; 42542 ; response to hydrogen peroxide ; inferred from direct assay ; 42542 ; response to hydrogen peroxide ; inferred from mutant phe…	5634 ; nucleus ; inferred from sequence or structural similarity ; 5737 ; cytoplasm ; inferred from sequence or structural similarity ; 5634 ; nucleus ; inferred from electronic annotation	3723 ; RNA binding ; traceable author statement ; 51082 ; unfolded protein binding ; inferred from electronic annotation
1448152_at	0.968236	0.161289	1.35311	0.0642052	1.01352	0.0433595	0.787052	0.0658514	NM_010514	Igf2	gb:NM_010514.1 /DB_XREF=gi:6754309 /GEN=Igf2 /FEA=FLmRNA /CNT=323 /TID=Mm.3862.1 /TIER=FL+Stack /STK=166 /UG=Mm.3862 /LL=16002 /DEF=Mus musculus insulin-like growth factor 2 (Igf2), mRNA. /PROD=insulin-like growth factor 2 /FL=gb:NM_010514.1 gb:M14951.1	74 ; regulation of progression through cell cycle ; inferred from electronic annotation ; 7582 ; physiological process ; inferred from electronic annotation ; 8283 ; cell proliferation ; inferred from electronic annotation ; 9887 ; organ morphogenesis ; inferred from mutant phenotype	5576 ; extracellular region ; inferred from electronic annotation ; 5615 ; extracellular space ; Unknown	5159 ; insulin-like growth factor receptor binding ; inferred from physical interaction ; 5179 ; hormone activity ; inferred from electronic annotation ; 5515 ; protein binding ; inferred from physical interaction ; 8083 ; growth factor activity ; inferred from electronic annotation ; 18445 ; prothoracicotrophic hormone activity ; inferred from electronic annotation
1417817_a_at	0.919126	0.049498	1.06376	0.0386693	0.809838	0.0703116	1.45401	0.0977146	BC014727	Wwtr1	gb:BC014727.1 /DB_XREF=gi:15928497 /FEA=FLmRNA /CNT=274 /TID=Mm.28060.1 /TIER=FL+Stack /STK=35 /UG=Mm.28060 /LL=97064 /UG_GENE=2310058J06Rik /DEF=Mus musculus, clone MGC:25480 IMAGE:4487316, mRNA, complete cds. /PROD=Unknown (protein for MGC:25480) /FL=gb:BC014727.1 gb:BC004640.1 gb:NM_133784.1	6350 ; transcription ; inferred from electronic annotation ; 6355 ; regulation of transcription, DNA-dependent ; inferred from electronic annotation ; 45944 ; positive regulation of transcription from RNA polymerase II promoter ; inferred from direct assay ; 45944 ; positive regulation of transcription from RNA polymerase II promoter ; inferred from genetic interaction	5634 ; nucleus ; inferred from electronic annotation ; 5667 ; transcription factor complex ; inferred from direct assay	5515 ; protein binding ; inferred from physical interaction ; 30528 ; transcription regulator activity ; inferred from direct assay
1422616_s_at	1.19287	0.114729	1.07637	0.444452	0.374736	0.0532058	0.862531	0.725352	NM_023790	Wdr54	gb:NM_023790.1 /DB_XREF=gi:12963826 /GEN=1700030E05Rik /FEA=FLmRNA /CNT=39 /TID=Mm.219423.1 /TIER=FL+Stack /STK=26 /UG=Mm.219423 /LL=75659 /DEF=Mus musculus RIKEN cDNA 1700030E05 gene (1700030E05Rik), mRNA. /PROD=D3Mm3e protein /FL=gb:NM_023790.1 gb:AF053628.1
1421425_a_at	0.710797	0.303194	1.06388	0.227036	0.795834	0.273381	3.70435	0.525046	NM_030598	Dscr1l1	gb:AB061524.1 /DB_XREF=gi:16904644 /GEN=ZAKI-4 /FEA=FLmRNA /CNT=6 /TID=Mm.41696.1 /TIER=FL /STK=1 /UG=Mm.41696 /LL=53901 /DEF=Mus musculus mRNA for calcineurin inhibitory protein ZAKI-4, complete cds. /PROD=calcineurin inhibitory protein ZAKI-4 /FL=gb:AF237791.1 gb:AB061524.1 gb:AF237887.1 gb:NM_030598.1	19722 ; calcium-mediated signaling ; inferred from electronic annotation		166 ; nucleotide binding ; inferred from electronic annotation
1449154_at	0.990666	0.107452	0.983722	0.123643	0.746203	0.0843188	1.5405	0.0921077	NM_007729	Col11a1	gb:NM_007729.1 /DB_XREF=gi:6680957 /GEN=Col11a1 /FEA=FLmRNA /CNT=101 /TID=Mm.5017.1 /TIER=FL+Stack /STK=21 /UG=Mm.5017 /LL=12814 /DEF=Mus musculus procollagen, type XI, alpha 1 (Col11a1), mRNA. /PROD=procollagen, type XI, alpha 1 /FL=gb:NM_007729.1	1502 ; cartilage condensation ; inferred from mutant phenotype ; 6029 ; proteoglycan metabolism ; inferred from mutant phenotype ; 6817 ; phosphate transport ; inferred from electronic annotation ; 7155 ; cell adhesion ; inferred from electronic annotation ; 30199 ; collagen fibril organization ; inferred from mutant phenotype	5578 ; extracellular matrix (sensu Metazoa) ; inferred from electronic annotation ; 5581 ; collagen ; inferred from electronic annotation ; 5737 ; cytoplasm ; inferred from electronic annotation	5198 ; structural molecule activity ; inferred from electronic annotation ; 5201 ; extracellular matrix structural constituent ; inferred from electronic annotation ; 30020 ; extracellular matrix structural constituent conferring tensile strength ; inferred from electronic annotation
1448991_a_at	1.12824	0.349974	1.00768	0.0151818	1.2411	0.453787	0.480578	0.0413832	BC018383	Ina	gb:BC018383.1 /DB_XREF=gi:17390899 /FEA=FLmRNA /CNT=144 /TID=Mm.2496.1 /TIER=FL+Stack /STK=28 /UG=Mm.2496 /LL=16318 /UG_GENE=Ina /DEF=Mus musculus, Similar to alpha internexin neuronal intermediate filament protein, clone MGC:25352 IMAGE:4502421, mRNA, complete cds. /PROD=Similar to alpha internexin neuronalintermediate filament protein /FL=gb:BC018383.1 gb:L36390.1 gb:NM_010563.1	7275 ; development ; inferred from electronic annotation ; 7399 ; nervous system development ; inferred from electronic annotation ; 30154 ; cell differentiation ; inferred from electronic annotation ; 45104 ; intermediate filament cytoskeleton organization and biogenesis ; inferred from mutant phenotype	5882 ; intermediate filament ; inferred from electronic annotation	5198 ; structural molecule activity ; inferred from electronic annotation
1454904_at	0.865183	0.0617634	1.2022	0.12717	0.785776	0.112827	1.55992	0.119524	BG976607	Mtm1	gb:BG066923 /DB_XREF=gi:12549492 /DB_XREF=H3048E11-3 /CLONE=H3048E11 /FEA=EST /CNT=386 /TID=Mm.30502.2 /TIER=Stack /STK=10 /UG=Mm.30502 /LL=13803 /UG_GENE=Enc1 /UG_TITLE=ectodermal-neural cortex 1	6470 ; protein amino acid dephosphorylation ; inferred from electronic annotation ; 46716 ; muscle maintenance ; inferred from mutant phenotype ; 46839 ; phospholipid dephosphorylation ; inferred from electronic annotation		4437 ; inositol or phosphatidylinositol phosphatase activity ; inferred from electronic annotation ; 4721 ; phosphoprotein phosphatase activity ; inferred from electronic annotation ; 4725 ; protein tyrosine phosphatase activity ; inferred from electronic annotation ; 16787 ; hydrolase activity ; inferred from electronic annotation
1452670_at	0.903286	0.0815739	1.68038	0.0581974	0.814305	0.131886	1.24111	0.263683	AK007972	Myl9	gb:AK007972.1 /DB_XREF=gi:12841866 /GEN=Trrp2 /FEA=mRNA /CNT=218 /TID=Mm.83615.6 /TIER=Stack /STK=104 /UG=Mm.83615 /LL=22064 /UG_TITLE=transient receptor protein 2 /DEF=Mus musculus 10 day old male pancreas cDNA, RIKEN full-length enriched library, clone:1810073I13:transient receptor protein 2, full insert sequence.	7517 ; muscle development ; Unknown ; 7517 ; muscle development ; inferred from electronic annotation	16459 ; myosin ; Unknown ; 16459 ; myosin ; inferred from electronic annotation	3774 ; motor activity ; inferred from electronic annotation ; 5509 ; calcium ion binding ; Unknown ; 5509 ; calcium ion binding ; inferred from electronic annotation
1448113_at	0.917715	0.348026	1.1764	0.118455	0.510359	0.0399632	1.05009	0.250864	BC010581	Stmn1	gb:BC010581.1 /DB_XREF=gi:14714856 /FEA=FLmRNA /CNT=370 /TID=Mm.28479.1 /TIER=FL+Stack /STK=204 /UG=Mm.28479 /LL=16765 /UG_GENE=Lag /DEF=Mus musculus, leukemia-associated gene, clone MGC:6962 IMAGE:3154091, mRNA, complete cds. /PROD=leukemia-associated gene /FL=gb:BC010581.1 gb:AB064953.1 gb:NM_019641.1	7019 ; microtubule depolymerization ; inferred from sequence or structural similarity ; 7052 ; mitotic spindle organization and biogenesis ; inferred from sequence or structural similarity ; 7242 ; intracellular signaling cascade ; inferred from electronic annotation ; 7409 ; axonogenesis ; inferred from mutant phenotype ; 31115 ; negative regulation of microtubule polymerization ; inferred from …	5737 ; cytoplasm ; inferred from direct assay ; 5874 ; microtubule ; inferred from electronic annotation	5515 ; protein binding ; inferred from physical interaction ; 15631 ; tubulin binding ; inferred from sequence or structural similarity
1449933_a_at	0.991276	0.0735339	0.918944	0.0470149	0.971541	0.0690665	1.35437	0.058827	NM_025677	5730449L18Rik	gb:NM_025677.1 /DB_XREF=gi:13385137 /GEN=5730449L18Rik /FEA=FLmRNA /CNT=39 /TID=Mm.21065.1 /TIER=FL /STK=3 /UG=Mm.21065 /LL=66637 /DEF=Mus musculus RIKEN cDNA 5730449L18 gene (5730449L18Rik), mRNA. /PROD=RIKEN cDNA 5730449L18 /FL=gb:NM_025677.1 gb:BC024342.1	6397 ; mRNA processing ; inferred from electronic annotation ; 8033 ; tRNA processing ; inferred from electronic annotation	5634 ; nucleus ; inferred from electronic annotation
1419739_at	1.03744	0.179943	1.14763	0.303661	1.34822	0.088898	0.781712	0.0252707	AK003186	Tpm2	gb:NM_009416.2 /DB_XREF=gi:11875202 /GEN=Tpm2 /FEA=FLmRNA /CNT=122 /TID=Mm.646.1 /TIER=FL /STK=6 /UG=Mm.646 /LL=22004 /DEF=Mus musculus tropomyosin 2, beta (Tpm2), mRNA. /PROD=tropomyosin 2, beta /FL=gb:NM_009416.2 gb:M81086.1	6936 ; muscle contraction ; traceable author statement ; 7517 ; muscle development ; inferred from electronic annotation	5856 ; cytoskeleton ; inferred from electronic annotation ; 5862 ; muscle thin filament tropomyosin ; traceable author statement	3779 ; actin binding ; inferred from electronic annotation ; 5200 ; structural constituent of cytoskeleton ; traceable author statement
1449465_at	1.25237	0.147457	0.980203	0.103466	1.06146	0.117579	0.622731	0.0338406	NM_011261	Reln	gb:NM_011261.1 /DB_XREF=gi:6755311 /GEN=Reln /FEA=FLmRNA /CNT=31 /TID=Mm.3057.1 /TIER=FL+Stack /STK=10 /UG=Mm.3057 /LL=19699 /DEF=Mus musculus reelin (Reln), mRNA. /PROD=reelin /FL=gb:D63520.1 gb:U24703.1 gb:NM_011261.1	904 ; cellular morphogenesis during differentiation ; inferred from mutant phenotype ; 1764 ; neuron migration ; inferred from mutant phenotype ; 7155 ; cell adhesion ; inferred from electronic annotation ; 7275 ; development ; inferred from electronic annotation ; 7417 ; central nervous system development ; inferred from mutant phenotype ; 7420 ; brain development ; inferred from mutant phenotyp…	5578 ; extracellular matrix (sensu Metazoa) ; traceable author statement ; 5615 ; extracellular space ; inferred from direct assay ; 5615 ; extracellular space ; Unknown ; 5737 ; cytoplasm ; inferred from direct assay ; 5578 ; extracellular matrix (sensu Metazoa) ; inferred from electronic annotation	4252 ; serine-type endopeptidase activity ; inferred from mutant phenotype ; 5515 ; protein binding ; inferred from electronic annotation ; 8233 ; peptidase activity ; inferred from electronic annotation ; 16787 ; hydrolase activity ; inferred from electronic annotation ; 4252 ; serine-type endopeptidase activity ; inferred from electronic annotation
1460203_at	0.986184	0.130074	1.43576	0.0609055	0.903761	0.0479199	0.978485	0.316602	NM_010585	Itpr1	gb:NM_010585.1 /DB_XREF=gi:6754389 /GEN=Itpr1 /FEA=FLmRNA /CNT=117 /TID=Mm.2726.1 /TIER=FL+Stack /STK=50 /UG=Mm.2726 /LL=16438 /DEF=Mus musculus inositol 1,4,5-triphosphate receptor 1 (Itpr1), mRNA. /PROD=inositol 1,4,5-triphosphate receptor 1 /FL=gb:BC003271.1 gb:NM_008789.1 gb:NM_010585.1	6810 ; transport ; inferred from electronic annotation ; 6811 ; ion transport ; inferred from electronic annotation ; 6812 ; cation transport ; inferred from electronic annotation ; 6816 ; calcium ion transport ; inferred from electronic annotation ; 6816 ; calcium ion transport ; inferred from sequence or structural similarity ; 6633 ; fatty acid biosynthesis ; inferred from electronic annotation	5783 ; endoplasmic reticulum ; traceable author statement ; 16020 ; membrane ; inferred from electronic annotation ; 16021 ; integral to membrane ; inferred from electronic annotation ; 5789 ; endoplasmic reticulum membrane ; inferred from sequence or structural similarity ; 5783 ; endoplasmic reticulum ; inferred from electronic annotation	4872 ; receptor activity ; inferred from electronic annotation ; 5216 ; ion channel activity ; inferred from electronic annotation ; 5220 ; inositol 1,4,5-triphosphate-sensitive calcium-release channel activity ; inferred from electronic annotation ; 5261 ; cation channel activity ; inferred from electronic annotation ; 5262 ; calcium channel activity ; inferred from electronic annotation ; 5509 …
1456194_a_at	1.33969	0.0665262	0.924678	0.0352469	1.23475	0.206484	0.55215	0.0956426	BB255468	Park7	gb:BB255468 /DB_XREF=gi:8948214 /DB_XREF=BB255468 /CLONE=A730068I07 /FEA=EST /CNT=14 /TID=Mm.2507.3 /TIER=Stack /STK=14 /UG=Mm.2507 /LL=57320 /UG_GENE=Dj1-pending /UG_TITLE=RNA binding protein regulatory subunit	1963 ; synaptic transmission, dopaminergic ; inferred from mutant phenotype ; 6457 ; protein folding ; inferred from electronic annotation ; 8283 ; cell proliferation ; traceable author statement ; 8344 ; adult locomotory behavior ; inferred from mutant phenotype ; 42542 ; response to hydrogen peroxide ; inferred from direct assay ; 42542 ; response to hydrogen peroxide ; inferred from mutant phe…	5634 ; nucleus ; inferred from sequence or structural similarity ; 5737 ; cytoplasm ; inferred from sequence or structural similarity ; 5634 ; nucleus ; inferred from electronic annotation	3723 ; RNA binding ; traceable author statement ; 51082 ; unfolded protein binding ; inferred from electronic annotation
1422370_at	1.156	0.313584	0.760396	0.339199	1.46657	0.120424	0.678409	0.0507872	NM_010991	Olfr49	gb:NM_010991.1 /DB_XREF=gi:6754931 /GEN=Olfr49 /FEA=FLmRNA /CNT=1 /TID=Mm.56902.1 /TIER=FL /STK=1 /UG=Mm.56902 /LL=18348 /DEF=Mus musculus olfactory receptor 49 (Olfr49), mRNA. /PROD=olfactory receptor 49 /FL=gb:NM_010991.1	7186 ; G-protein coupled receptor protein signaling pathway ; inferred from sequence or structural similarity ; 7186 ; G-protein coupled receptor protein signaling pathway ; Unknown ; 7608 ; sensory perception of smell ; inferred from sequence or structural similarity	5887 ; integral to plasma membrane ; inferred from electronic annotation ; 16021 ; integral to membrane ; inferred from sequence or structural similarity ; 16021 ; integral to membrane ; Unknown	1584 ; rhodopsin-like receptor activity ; Unknown ; 4872 ; receptor activity ; inferred from electronic annotation ; 4984 ; olfactory receptor activity ; inferred from sequence or structural similarity ; 4984 ; olfactory receptor activity ; Unknown
1417625_s_at	0.948957	0.0894539	0.996172	0.129838	1.01063	0.199585	2.54402	0.330932	BC015254	Cmkor1	gb:BC015254.1 /DB_XREF=gi:15929639 /FEA=FLmRNA /CNT=72 /TID=Mm.6522.1 /TIER=FL+Stack /STK=40 /UG=Mm.6522 /LL=12778 /UG_GENE=Cmkor1 /DEF=Mus musculus, chemokine orphan receptor 1, clone MGC:18378 IMAGE:4242244, mRNA, complete cds. /PROD=chemokine orphan receptor 1 /FL=gb:BC015254.1 gb:NM_007722.1 gb:AF000236.1	6935 ; chemotaxis ; inferred from electronic annotation ; 6952 ; defense response ; inferred from electronic annotation ; 7165 ; signal transduction ; inferred from electronic annotation ; 7186 ; G-protein coupled receptor protein signaling pathway ; inferred from electronic annotation	16021 ; integral to membrane ; Unknown ; 16021 ; integral to membrane ; inferred from electronic annotation	1584 ; rhodopsin-like receptor activity ; inferred from electronic annotation ; 4871 ; signal transducer activity ; inferred from electronic annotation ; 4872 ; receptor activity ; inferred from electronic annotation ; 4930 ; G-protein coupled receptor activity ; inferred from electronic annotation ; 4950 ; chemokine receptor activity ; inferred from electronic annotation ; 16526 ; G-protein coup…
1450982_at	0.931761	0.118801	1.01308	0.0377721	0.754645	0.103636	1.40702	0.0568039	BG066200	Slc9a3r1	gb:BG066200 /DB_XREF=gi:12548763 /DB_XREF=H3040B03-3 /CLONE=H3040B03 /FEA=FLmRNA /CNT=130 /TID=Mm.27842.1 /TIER=Stack /STK=38 /UG=Mm.27842 /LL=26941 /UG_GENE=Slc9a3r1 /UG_TITLE=solute carrier family 9 (sodiumhydrogen exchanger), isoform 3 regulator 1 /FL=gb:U74079.1 gb:NM_012030.1	16055 ; Wnt receptor signaling pathway ; inferred from electronic annotation ; 19933 ; cAMP-mediated signaling ; inferred from sequence or structural similarity ; 30643 ; phosphate ion homeostasis ; inferred from mutant phenotype	16324 ; apical plasma membrane ; inferred from direct assay ; 45177 ; apical part of cell ; inferred from direct assay	5515 ; protein binding ; inferred from sequence or structural similarity ; 5515 ; protein binding ; inferred from electronic annotation
1427233_at	0.558381	0.0758598	0.981034	0.0849512	1.03398	0.256007	1.8114	0.210107	AV291373	Sdccag33	gb:AV291373 /DB_XREF=gi:16392387 /DB_XREF=AV291373 /CLONE=5430402M12 /FEA=mRNA /CNT=163 /TID=Mm.102136.1 /TIER=Stack /STK=14 /UG=Mm.102136 /LL=110796 /UG_GENE=Sdccag33 /UG_TITLE=serologically defined colon cancer antigen 33	6355 ; regulation of transcription, DNA-dependent ; Unknown ; 6355 ; regulation of transcription, DNA-dependent ; inferred from electronic annotation ; 45449 ; regulation of transcription ; inferred from electronic annotation	5634 ; nucleus ; inferred from electronic annotation	3677 ; DNA binding ; inferred from electronic annotation ; 3700 ; transcription factor activity ; Unknown ; 46872 ; metal ion binding ; inferred from electronic annotation ; 3676 ; nucleic acid binding ; inferred from electronic annotation ; 3700 ; transcription factor activity ; inferred from electronic annotation ; 8270 ; zinc ion binding ; inferred from electronic annotation
1419641_at	0.956777	0.0407992	1.23098	0.212455	0.748975	0.281432	1.44726	0.0559723	BM220305	Purb	gb:BE648479 /DB_XREF=gi:9974300 /DB_XREF=UI-M-BH2.1-apl-b-06-0-UI.r1 /CLONE=UI-M-BH2.1-apl-b-06-0-UI /FEA=FLmRNA /CNT=193 /TID=Mm.154651.1 /TIER=Stack /STK=10 /UG=Mm.154651 /LL=19291 /UG_GENE=Purb /UG_TITLE=purine rich element binding protein B /FL=gb:AF017630.1 gb:NM_011221.1	45892 ; negative regulation of transcription, DNA-dependent ; inferred from direct assay	5634 ; nucleus ; inferred from direct assay	3677 ; DNA binding ; inferred from electronic annotation ; 3690 ; double-stranded DNA binding ; inferred from direct assay ; 3697 ; single-stranded DNA binding ; inferred from direct assay ; 3700 ; transcription factor activity ; inferred from direct assay ; 5515 ; protein binding ; inferred from physical interaction ; 46332 ; SMAD binding ; inferred from direct assay
1448475_at	0.624866	0.0638825	1.01316	0.153931	0.959151	0.0697191	1.76955	0.202261	NM_133859	Olfml3	gb:NM_133859.1 /DB_XREF=gi:19527075 /GEN=2810002E22Rik /FEA=FLmRNA /CNT=127 /TID=Mm.27811.1 /TIER=FL+Stack /STK=68 /UG=Mm.27811 /LL=99543 /DEF=Mus musculus RIKEN cDNA 2810002E22 gene (2810002E22Rik), mRNA. /PROD=RIKEN cDNA 2810002E22 /FL=gb:BC005485.1 gb:NM_133859.1		5615 ; extracellular space ; Unknown
1423340_at	0.921277	0.294352	1.13237	0.160501	0.950638	0.242911	0.37604	0.0244103	AV334599	Tcfap2b	gb:AV334599 /DB_XREF=gi:16396301 /DB_XREF=AV334599 /CLONE=6330562E04 /FEA=FLmRNA /CNT=34 /TID=Mm.4795.1 /TIER=Stack /STK=14 /UG=Mm.4795 /LL=21419 /UG_GENE=Tcfap2b /UG_TITLE=transcription factor AP-2 beta /FL=gb:NM_009334.1	6350 ; transcription ; inferred from electronic annotation ; 6355 ; regulation of transcription, DNA-dependent ; inferred from electronic annotation	5634 ; nucleus ; inferred from electronic annotation ; 5667 ; transcription factor complex ; inferred from electronic annotation	3677 ; DNA binding ; inferred from electronic annotation ; 3700 ; transcription factor activity ; inferred from electronic annotation ; 5515 ; protein binding ; inferred from physical interaction
1460549_a_at	0.846861	0.139083	1.26843	0.253978	0.845925	0.0443945	1.41153	0.0699939	BB492440	Cdc23	gb:BB492440 /DB_XREF=gi:15412136 /DB_XREF=BB492440 /CLONE=D530027D05 /FEA=EST /CNT=73 /TID=Mm.196638.4 /TIER=Stack /STK=60 /UG=Mm.196638 /LL=19348 /UG_GENE=Rab6kifl /UG_TITLE=Rab6, kinesin-like	6512 ; ubiquitin cycle ; inferred from electronic annotation ; 7049 ; cell cycle ; inferred from electronic annotation ; 7067 ; mitosis ; inferred from electronic annotation ; 30071 ; regulation of mitotic metaphase/anaphase transition ; inferred from electronic annotation ; 51301 ; cell division ; inferred from electronic annotation	5680 ; anaphase-promoting complex ; inferred from electronic annotation	5488 ; binding ; inferred from electronic annotation
1420389_at	1.078	0.153221	1.53102	0.0279964	0.923215	0.131592	0.894098	0.0539487	NM_008781	Pax3	gb:NM_008781.1 /DB_XREF=gi:6679210 /GEN=Pax3 /FEA=FLmRNA /CNT=27 /TID=Mm.1371.1 /TIER=FL /STK=5 /UG=Mm.1371 /LL=18505 /DEF=Mus musculus paired box gene 3 (Pax3), mRNA. /PROD=paired box gene 3 /FL=gb:NM_008781.1	122 ; negative regulation of transcription from RNA polymerase II promoter ; inferred from genetic interaction ; 1755 ; neural crest cell migration ; inferred from mutant phenotype ; 1843 ; neural tube closure ; inferred from mutant phenotype ; 6350 ; transcription ; inferred from electronic annotation ; 6355 ; regulation of transcription, DNA-dependent ; inferred from electronic annotation ; 727…	5634 ; nucleus ; inferred from electronic annotation ; 5667 ; transcription factor complex ; traceable author statement	3677 ; DNA binding ; inferred from electronic annotation ; 3682 ; chromatin binding ; inferred from direct assay ; 3700 ; transcription factor activity ; traceable author statement ; 3705 ; RNA polymerase II transcription factor activity, enhancer binding ; inferred from direct assay ; 3705 ; RNA polymerase II transcription factor activity, enhancer binding ; inferred from genetic interaction ; 5…
1435113_x_at	1.23554	0.033885	0.842889	0.0392015	1.22529	0.121021	0.539848	0.0886091	AV007850	Stmn3	gb:AV007850 /DB_XREF=gi:4784837 /DB_XREF=AV007850 /CLONE=1110006N04 /FEA=EST /CNT=22 /TID=Mm.2319.2 /TIER=Stack /STK=20 /UG=Mm.2319 /LL=20262 /UG_GENE=Sclip /UG_TITLE=Scgn10 like-protein	7242 ; intracellular signaling cascade ; inferred from electronic annotation
1423281_at	1.2261	0.236546	0.94844	0.0883669	1.10825	0.269519	0.450823	0.0281843	BM115022	Stmn2	gb:BM115022 /DB_XREF=gi:17078040 /DB_XREF=L0814E05-3 /CLONE=L0814E05 /FEA=FLmRNA /CNT=227 /TID=Mm.29580.1 /TIER=Stack /STK=8 /UG=Mm.29580 /LL=20257 /UG_GENE=Scgn10 /UG_TITLE=superiorcervical ganglia, neural specific 10 /FL=gb:BC026538.1 gb:NM_025285.1	7242 ; intracellular signaling cascade ; inferred from electronic annotation	16020 ; membrane ; inferred from electronic annotation ; 30426 ; growth cone ; inferred from direct assay	5515 ; protein binding ; inferred from physical interaction
1449681_at	1.62529	0.167632	0.927205	0.44045	0.981825	0.47686	0.559553	0.0178259	C80147	Hdgf	gb:C80147 /DB_XREF=gi:2520477 /DB_XREF=C80147 /CLONE=J0077C01 /FEA=EST /CNT=1 /TID=Mm.195277.1 /TIER=ConsEnd /STK=0 /UG=Mm.195277 /LL=52241 /UG_GENE=D3Ertd299e /UG_TITLE=DNA segment, Chr 3, ERATO Doi 299, expressed	50875 ; cellular physiological process ; inferred from direct assay	5615 ; extracellular space ; inferred from direct assay ; 5634 ; nucleus ; inferred from direct assay	8083 ; growth factor activity ; inferred from sequence or structural similarity ; 8201 ; heparin binding ; inferred from electronic annotation ; 8083 ; growth factor activity ; inferred from electronic annotation
1428816_a_at	0.84601	0.16559	1.04257	0.200118	3.38223	0.248724	0.756954	0.340364	AK004675	Gata2	gb:AK004675.1 /DB_XREF=gi:12836017 /GEN=Gata2 /FEA=mRNA /CNT=116 /TID=Mm.1391.2 /TIER=Stack /STK=20 /UG=Mm.1391 /LL=14461 /UG_TITLE=GATA binding protein 2 /DEF=Mus musculus adult male lung cDNA, RIKEN full-length enriched library, clone:1200009I20:GATA binding protein 2, full insert sequence.	6350 ; transcription ; inferred from electronic annotation ; 6355 ; regulation of transcription, DNA-dependent ; inferred from electronic annotation ; 6909 ; phagocytosis ; inferred from electronic annotation ; 30182 ; neuron differentiation ; inferred from mutant phenotype ; 50766 ; positive regulation of phagocytosis ; inferred from sequence or structural similarity	5634 ; nucleus ; inferred from electronic annotation	3677 ; DNA binding ; inferred from direct assay ; 3700 ; transcription factor activity ; inferred from electronic annotation ; 46872 ; metal ion binding ; inferred from electronic annotation ; 3677 ; DNA binding ; inferred from electronic annotation ; 8270 ; zinc ion binding ; inferred from electronic annotation
1418835_at	1.6887	0.150473	1.07607	0.122817	0.79563	0.177699	0.708707	0.0184751	NM_009344	Phlda1	gb:NM_009344.1 /DB_XREF=gi:6678268 /GEN=Tdag /FEA=FLmRNA /CNT=65 /TID=Mm.3117.1 /TIER=FL+Stack /STK=17 /UG=Mm.3117 /LL=21664 /DEF=Mus musculus T-cell death associated gene (Tdag), mRNA. /PROD=T-cell death associated gene /FL=gb:U44088.1 gb:BC010295.1 gb:NM_009344.1	45210 ; FasL biosynthesis ; inferred from direct assay
1421928_at	0.763406	0.00866147	1.6797	0.131112	0.68324	0.0783944	1.42442	0.200861	BB706548	Epha4	gb:NM_007936.1 /DB_XREF=gi:6679656 /GEN=Epha4 /FEA=FLmRNA /CNT=39 /TID=Mm.3249.1 /TIER=FL /STK=1 /UG=Mm.3249 /LL=13838 /DEF=Mus musculus Eph receptor A4 (Epha4), mRNA. /PROD=Eph receptor A4 /FL=gb:NM_007936.1 gb:BC004782.1	6468 ; protein amino acid phosphorylation ; inferred from electronic annotation ; 7169 ; transmembrane receptor protein tyrosine kinase signaling pathway ; inferred from electronic annotation ; 7411 ; axon guidance ; inferred from mutant phenotype ; 7628 ; adult walking behavior ; inferred from mutant phenotype	16020 ; membrane ; inferred from electronic annotation ; 16021 ; integral to membrane ; Unknown ; 16021 ; integral to membrane ; inferred from electronic annotation	166 ; nucleotide binding ; inferred from electronic annotation ; 4672 ; protein kinase activity ; inferred from electronic annotation ; 4674 ; protein serine/threonine kinase activity ; Unknown ; 4713 ; protein-tyrosine kinase activity ; inferred from electronic annotation ; 4872 ; receptor activity ; inferred from electronic annotation ; 5003 ; ephrin receptor activity ; inferred from electronic…
1417416_at	0.637544	0.143015	1.16477	0.318439	0.869827	0.433829	6.01357	1.26485	NM_010595	Kcna1	gb:NM_010595.1 /DB_XREF=gi:6754411 /GEN=Kcna1 /FEA=FLmRNA /CNT=49 /TID=Mm.2493.1 /TIER=FL+Stack /STK=46 /UG=Mm.2493 /LL=16485 /DEF=Mus musculus potassium voltage-gated channel, shaker-related subfamily, member 1 (Kcna1), mRNA. /PROD=potassium voltage-gated channel, shaker-relatedsubfamily, member 1 /FL=gb:NM_010595.1	6810 ; transport ; inferred from electronic annotation ; 6811 ; ion transport ; inferred from electronic annotation ; 6812 ; cation transport ; inferred from electronic annotation ; 6813 ; potassium ion transport ; inferred from electronic annotation	5887 ; integral to plasma membrane ; inferred from electronic annotation ; 8076 ; voltage-gated potassium channel complex ; inferred from electronic annotation ; 16020 ; membrane ; inferred from electronic annotation ; 16021 ; integral to membrane ; Unknown ; 16021 ; integral to membrane ; inferred from electronic annotation	5216 ; ion channel activity ; inferred from electronic annotation ; 5244 ; voltage-gated ion channel activity ; inferred from electronic annotation ; 5249 ; voltage-gated potassium channel activity ; inferred from electronic annotation ; 5261 ; cation channel activity ; inferred from electronic annotation ; 5267 ; potassium channel activity ; inferred from electronic annotation ; 30955 ; potassiu…
1418139_at	1.2066	0.357188	1.08203	0.0567965	0.961153	0.171126	0.55223	0.0334101	BB418548	Dcx	gb:AB011678.1 /DB_XREF=gi:3641670 /FEA=FLmRNA /CNT=90 /TID=Mm.12871.1 /TIER=FL+Stack /STK=29 /UG=Mm.12871 /LL=13193 /UG_GENE=Dcx /DEF=Mus musculus mRNA for doublecortin, complete cds. /PROD=doublecortin /FL=gb:AB011678.1 gb:AF045547.1 gb:NM_010025.1	7242 ; intracellular signaling cascade ; inferred from electronic annotation ; 7275 ; development ; inferred from electronic annotation ; 7399 ; nervous system development ; inferred from electronic annotation ; 7417 ; central nervous system development ; Unknown ; 30154 ; cell differentiation ; inferred from electronic annotation	5856 ; cytoskeleton ; Unknown ; 5875 ; microtubule associated complex ; Unknown	5515 ; protein binding ; inferred from physical interaction ; 8017 ; microtubule binding ; Unknown
1416710_at	0.578658	0.0688962	1.08148	0.025123	0.814584	0.140297	1.58436	0.0719716	NM_026239	Tmem35	gb:NM_026239.1 /DB_XREF=gi:13385743 /GEN=9030603L14Rik /FEA=FLmRNA /CNT=102 /TID=Mm.41489.1 /TIER=FL+Stack /STK=73 /UG=Mm.41489 /LL=67564 /DEF=Mus musculus RIKEN cDNA 9030603L14 gene (9030603L14Rik), mRNA. /PROD=RIKEN cDNA 9030603L14 /FL=gb:NM_026239.1		16021 ; integral to membrane ; Unknown ; 16021 ; integral to membrane ; inferred from electronic annotation
1426255_at	1.27189	0.135861	0.828405	0.0698732	1.20645	0.102086	0.335211	0.0518333	M20480	Nefl	gb:M20480.1 /DB_XREF=gi:200037 /GEN=NFL /FEA=FLmRNA /CNT=74 /TID=Mm.1956.1 /TIER=FL+Stack /STK=20 /UG=Mm.1956 /LL=18039 /DEF=Mouse brain neurofilament-L mRNA, complete cds. /PROD=neurofilament-L /FL=gb:M20480.1	45104 ; intermediate filament cytoskeleton organization and biogenesis ; inferred from mutant phenotype	5882 ; intermediate filament ; inferred from electronic annotation	5198 ; structural molecule activity ; inferred from electronic annotation ; 5515 ; protein binding ; inferred from physical interaction
1422252_a_at	1.08197	0.421976	1.45142	0.0527286	1.04401	0.115507	0.967871	0.0194948	NM_009860	Cdc25c	gb:NM_009860.1 /DB_XREF=gi:6753361 /GEN=Cdc25c /FEA=FLmRNA /CNT=2 /TID=Mm.16857.1 /TIER=FL /STK=1 /UG=Mm.16857 /LL=12532 /DEF=Mus musculus cell division cycle 25 homolog C (S. cerevisiae) (Cdc25c), mRNA. /PROD=cell division cycle 25 homolog C (S.cerevisiae) /FL=gb:NM_009860.1	87 ; M phase of mitotic cell cycle ; inferred from electronic annotation ; 6470 ; protein amino acid dephosphorylation ; inferred from electronic annotation ; 7049 ; cell cycle ; inferred from electronic annotation ; 7067 ; mitosis ; inferred from electronic annotation ; 51301 ; cell division ; inferred from electronic annotation	5622 ; intracellular ; inferred from electronic annotation ; 5634 ; nucleus ; inferred from direct assay ; 5737 ; cytoplasm ; inferred from direct assay ; 5634 ; nucleus ; inferred from electronic annotation	4721 ; phosphoprotein phosphatase activity ; inferred from electronic annotation ; 4725 ; protein tyrosine phosphatase activity ; inferred from electronic annotation ; 5515 ; protein binding ; inferred from physical interaction ; 16787 ; hydrolase activity ; inferred from electronic annotation
1427595_at	1.01167	0.378373	0.873851	0.444497	0.796945	0.0134173	1.42877	0.0713556	BE650741	Acaca	gb:BE650741 /DB_XREF=gi:9976613 /DB_XREF=UI-M-BH3-asr-g-05-0-UI.r1 /CLONE=UI-M-BH3-asr-g-05-0-UI /FEA=mRNA /CNT=4 /TID=Mm.196688.1 /TIER=ConsEnd /STK=0 /UG=Mm.196688 /LL=170940 /UG_GENE=Acc1 /UG_TITLE=acetyl-CoA carboxylase 265	8152 ; metabolism ; inferred from electronic annotation		3989 ; acetyl-CoA carboxylase activity ; inferred from mutant phenotype ; 16874 ; ligase activity ; inferred from electronic annotation ; 3824 ; catalytic activity ; inferred from electronic annotation ; 5524 ; ATP binding ; inferred from electronic annotation ; 9374 ; biotin binding ; inferred from electronic annotation ; 3989 ; acetyl-CoA carboxylase activity ; inferred from electronic annotati…
1422798_at	1.63283	0.527497	1.29888	0.0745003	0.748569	0.0284512	0.66392	0.0471325	AU079588	Cntnap2	gb:NM_025771.1 /DB_XREF=gi:13385239 /GEN=Cntnap2 /FEA=FLmRNA /CNT=52 /TID=Mm.45210.1 /TIER=FL+Stack /STK=11 /UG=Mm.45210 /LL=66797 /DEF=Mus musculus contactin associated protein-like 2 (Cntnap2), mRNA. /PROD=contactin associated protein-like 2 /FL=gb:NM_025771.1	7155 ; cell adhesion ; inferred from electronic annotation	16021 ; integral to membrane ; Unknown ; 16021 ; integral to membrane ; inferred from electronic annotation	5515 ; protein binding ; inferred from electronic annotation
1426528_at	2.00182	0.0895863	1.03335	0.353971	1.05375	0.128631	0.761806	0.072561	BQ176723	Nrp2	gb:BQ176723 /DB_XREF=gi:20352215 /DB_XREF=UI-M-DJ2-bvz-d-11-0-UI.s1 /CLONE=UI-M-DJ2-bvz-d-11-0-UI /FEA=FLmRNA /CNT=44 /TID=Mm.30314.4 /TIER=Stack /STK=34 /UG=Mm.30314 /LL=18187 /UG_GENE=Nrp2 /UG_TITLE=neuropilin 2 /FL=gb:AF022858.1 gb:AF022857.1	7155 ; cell adhesion ; inferred from electronic annotation ; 7275 ; development ; inferred from electronic annotation ; 7399 ; nervous system development ; inferred from electronic annotation ; 7507 ; heart development ; inferred from genetic interaction ; 30154 ; cell differentiation ; inferred from electronic annotation	5615 ; extracellular space ; Unknown ; 5886 ; plasma membrane ; Unknown ; 16020 ; membrane ; inferred from electronic annotation ; 16021 ; integral to membrane ; Unknown ; 16021 ; integral to membrane ; inferred from electronic annotation	4872 ; receptor activity ; inferred from electronic annotation ; 17154 ; semaphorin receptor activity ; inferred from physical interaction
1451277_at	0.920993	0.0553971	0.975176	0.0386249	1.05366	0.0960243	1.39633	0.0249046	BC025897	Zadh2	gb:BC025897.1 /DB_XREF=gi:19483947 /FEA=FLmRNA /CNT=107 /TID=Mm.31536.1 /TIER=FL+Stack /STK=43 /UG=Mm.31536 /DEF=Mus musculus, clone MGC:32469 IMAGE:5050433, mRNA, complete cds. /PROD=Unknown (protein for MGC:32469) /FL=gb:BC025897.1	6605 ; protein targeting ; Unknown		4024 ; alcohol dehydrogenase activity, zinc-dependent ; Unknown ; 8270 ; zinc ion binding ; Unknown ; 8270 ; zinc ion binding ; inferred from electronic annotation ; 16491 ; oxidoreductase activity ; inferred from electronic annotation
1417624_at	0.475046	0.104068	1.14213	0.151217	0.944011	0.0326028	3.09972	0.331612	NM_008667	Nab1	gb:BC016886.1 /DB_XREF=gi:16877244 /FEA=FLmRNA /CNT=130 /TID=Mm.25903.1 /TIER=FL+Stack /STK=40 /UG=Mm.25903 /LL=17936 /UG_GENE=Nab1 /DEF=Mus musculus, Ngfi-A binding protein 1, clone MGC:18399 IMAGE:4236565, mRNA, complete cds. /PROD=Ngfi-A binding protein 1 /FL=gb:BC005627.1 gb:NM_008667.1 gb:U47008.1 gb:BC016886.1	6350 ; transcription ; inferred from electronic annotation ; 6355 ; regulation of transcription, DNA-dependent ; inferred from electronic annotation ; 16481 ; negative regulation of transcription ; inferred from electronic annotation	5634 ; nucleus ; inferred from electronic annotation	16564 ; transcriptional repressor activity ; inferred from electronic annotation
1415885_at	0.753935	0.0569405	1.1986	0.27334	1.90504	0.0418595	0.793349	0.235502	NM_007694	Chgb	gb:NM_007694.1 /DB_XREF=gi:6680933 /GEN=Chgb /FEA=FLmRNA /CNT=226 /TID=Mm.1339.1 /TIER=FL+Stack /STK=184 /UG=Mm.1339 /LL=12653 /DEF=Mus musculus chromogranin B (Chgb), mRNA. /PROD=chromogranin B /FL=gb:NM_007694.1 gb:BC014736.1		5615 ; extracellular space ; Unknown
1450333_a_at	0.87449	0.174554	0.997925	0.075673	2.48786	0.205198	0.854555	0.135204	NM_008090	Gata2	gb:NM_008090.2 /DB_XREF=gi:18254453 /GEN=Gata2 /FEA=FLmRNA /CNT=2 /TID=Mm.1391.1 /TIER=FL /STK=2 /UG=Mm.1391 /LL=14461 /DEF=Mus musculus GATA binding protein 2 (Gata2), mRNA. /PROD=GATA binding protein 2 /FL=gb:NM_008090.2 gb:AB000096.2	6350 ; transcription ; inferred from electronic annotation ; 6355 ; regulation of transcription, DNA-dependent ; inferred from electronic annotation ; 6909 ; phagocytosis ; inferred from electronic annotation ; 30182 ; neuron differentiation ; inferred from mutant phenotype ; 50766 ; positive regulation of phagocytosis ; inferred from sequence or structural similarity	5634 ; nucleus ; inferred from electronic annotation	3677 ; DNA binding ; inferred from direct assay ; 3700 ; transcription factor activity ; inferred from electronic annotation ; 46872 ; metal ion binding ; inferred from electronic annotation ; 3677 ; DNA binding ; inferred from electronic annotation ; 8270 ; zinc ion binding ; inferred from electronic annotation
1448992_at	1.2398	0.292215	0.913084	0.122299	1.48994	0.0878343	0.560342	0.0471203	BC018383	Ina	gb:BC018383.1 /DB_XREF=gi:17390899 /FEA=FLmRNA /CNT=144 /TID=Mm.2496.1 /TIER=FL+Stack /STK=28 /UG=Mm.2496 /LL=16318 /UG_GENE=Ina /DEF=Mus musculus, Similar to alpha internexin neuronal intermediate filament protein, clone MGC:25352 IMAGE:4502421, mRNA, complete cds. /PROD=Similar to alpha internexin neuronalintermediate filament protein /FL=gb:BC018383.1 gb:L36390.1 gb:NM_010563.1	7275 ; development ; inferred from electronic annotation ; 7399 ; nervous system development ; inferred from electronic annotation ; 30154 ; cell differentiation ; inferred from electronic annotation ; 45104 ; intermediate filament cytoskeleton organization and biogenesis ; inferred from mutant phenotype	5882 ; intermediate filament ; inferred from electronic annotation	5198 ; structural molecule activity ; inferred from electronic annotation
1433444_at	0.980426	0.0285435	1.18932	0.19292	0.921783	0.0903057	1.38835	0.0247707	BB705380	Hmgcs1	gb:BI690696 /DB_XREF=gi:15653325 /DB_XREF=603314303F1 /CLONE=IMAGE:5354112 /FEA=EST /CNT=360 /TID=Mm.61526.4 /TIER=Stack /STK=202 /UG=Mm.61526 /LL=18514 /UG_GENE=Pbx1 /UG_TITLE=pre B-cell leukemia transcription factor 1	6084 ; acetyl-CoA metabolism ; Unknown ; 6694 ; steroid biosynthesis ; inferred from electronic annotation ; 6695 ; cholesterol biosynthesis ; inferred from electronic annotation ; 8610 ; lipid biosynthesis ; inferred from electronic annotation ; 16126 ; sterol biosynthesis ; inferred from electronic annotation ; 6084 ; acetyl-CoA metabolism ; inferred from electronic annotation		4421 ; hydroxymethylglutaryl-CoA synthase activity ; Unknown ; 16740 ; transferase activity ; inferred from electronic annotation ; 4421 ; hydroxymethylglutaryl-CoA synthase activity ; inferred from electronic annotation
1423424_at	1.49682	0.237535	1.50387	0.117464	0.66574	0.129377	0.572041	0.0453148	BB732077	Zic3	gb:BB732077 /DB_XREF=gi:16115352 /DB_XREF=BB732077 /CLONE=E970020F22 /FEA=FLmRNA /CNT=55 /TID=Mm.4265.1 /TIER=Stack /STK=36 /UG=Mm.4265 /LL=22773 /UG_GENE=Zic3 /UG_TITLE=zinc finger protein of the cerebellum 3 /FL=gb:D70849.1 gb:NM_009575.1	6350 ; transcription ; inferred from electronic annotation ; 6355 ; regulation of transcription, DNA-dependent ; inferred from electronic annotation ; 7389 ; pattern specification ; inferred from mutant phenotype	5634 ; nucleus ; inferred from electronic annotation	3676 ; nucleic acid binding ; inferred from electronic annotation ; 3677 ; DNA binding ; inferred from electronic annotation ; 8270 ; zinc ion binding ; inferred from electronic annotation ; 46872 ; metal ion binding ; inferred from electronic annotation ; 5515 ; protein binding ; inferred from physical interaction
1427682_a_at	0.588591	0.132034	0.884775	0.351269	0.945967	0.557379	7.5964	1.25184	X06746	Egr2	gb:X06746.1 /DB_XREF=gi:52812 /FEA=mRNA /CNT=1 /TID=Mm.1353.2 /TIER=ConsEnd /STK=0 /UG=Mm.1353 /LL=13654 /UG_GENE=Egr2 /UG_TITLE=early growth response 2 /DEF=Mouse mRNA for Krox-20 protein containing zinc fingers.	6350 ; transcription ; inferred from electronic annotation ; 6355 ; regulation of transcription, DNA-dependent ; inferred from mutant phenotype ; 7622 ; rhythmic behavior ; inferred from direct assay ; 7622 ; rhythmic behavior ; inferred from mutant phenotype ; 42552 ; myelination ; inferred from mutant phenotype ; 6355 ; regulation of transcription, DNA-dependent ; inferred from electronic annot…	5634 ; nucleus ; Unknown ; 5634 ; nucleus ; inferred from direct assay ; 5634 ; nucleus ; inferred from electronic annotation	3676 ; nucleic acid binding ; inferred from electronic annotation ; 3677 ; DNA binding ; inferred from electronic annotation ; 3700 ; transcription factor activity ; inferred from mutant phenotype ; 8270 ; zinc ion binding ; inferred from electronic annotation ; 46872 ; metal ion binding ; inferred from electronic annotation
1418666_at	1.91821	0.316879	1.08664	0.100272	0.851933	0.100023	0.299116	0.0412828	NM_008987	Ptx3	gb:NM_008987.1 /DB_XREF=gi:6679568 /GEN=Ptx3 /FEA=FLmRNA /CNT=38 /TID=Mm.4663.1 /TIER=FL+Stack /STK=20 /UG=Mm.4663 /LL=19288 /DEF=Mus musculus pentaxin related gene (Ptx3), mRNA. /PROD=pentaxin related gene /FL=gb:BC022176.1 gb:NM_008987.1	1878 ; response to yeast ; inferred from mutant phenotype ; 8228 ; opsonization ; inferred from mutant phenotype ; 45429 ; positive regulation of nitric oxide biosynthesis ; inferred from mutant phenotype ; 50766 ; positive regulation of phagocytosis ; inferred from mutant phenotype	5615 ; extracellular space ; Unknown	1872 ; zymosan binding ; inferred from mutant phenotype
1427433_s_at	0.533848	0.153459	0.873266	0.213439	1.5108	1.01879	10.9236	0.124222	BB496114	Hoxa3	gb:BB496114 /DB_XREF=gi:16441813 /DB_XREF=BB496114 /CLONE=D630001G19 /FEA=mRNA /CNT=9 /TID=Mm.42208.1 /TIER=ConsEnd /STK=1 /UG=Mm.42208 /LL=15400 /UG_GENE=Hoxa3 /UG_TITLE=homeo box A3	6350 ; transcription ; inferred from electronic annotation ; 6355 ; regulation of transcription, DNA-dependent ; inferred from electronic annotation ; 7275 ; development ; inferred from electronic annotation ; 7389 ; pattern specification ; inferred from electronic annotation ; 9887 ; organ morphogenesis ; inferred from electronic annotation ; 9887 ; organ morphogenesis ; inferred from mutant phe…	5634 ; nucleus ; inferred from electronic annotation ; 5667 ; transcription factor complex ; inferred from electronic annotation	3677 ; DNA binding ; inferred from electronic annotation ; 3700 ; transcription factor activity ; inferred from electronic annotation
1421611_at	1.01091	0.326234	0.802279	0.0130458	1.43297	0.0654396	0.974715	0.0433407	NM_021404	AB041806	gb:NM_021404.1 /DB_XREF=gi:10946755 /GEN=AB041806 /FEA=FLmRNA /CNT=4 /TID=Mm.117116.1 /TIER=FL /STK=2 /UG=Mm.117116 /LL=58213 /DEF=Mus musculus hypothetical protein, MNCb-2457 (AB041806), mRNA. /PROD=hypothetical protein, MNCb-2457 /FL=gb:NM_021404.1		5615 ; extracellular space ; Unknown
1422520_at	1.35473	0.213443	0.88919	0.180152	1.10988	0.160511	0.325273	0.020728	NM_008691	Nef3	gb:NM_008691.1 /DB_XREF=gi:6679047 /GEN=Nfm /FEA=FLmRNA /CNT=111 /TID=Mm.142140.1 /TIER=FL+Stack /STK=54 /UG=Mm.142140 /LL=18040 /DEF=Mus musculus neurofilament, medium polypeptide (Nfm), mRNA. /PROD=neurofilament, medium polypeptide /FL=gb:NM_008691.1	45104 ; intermediate filament cytoskeleton organization and biogenesis ; inferred from mutant phenotype	5882 ; intermediate filament ; inferred from electronic annotation ; 5883 ; neurofilament ; inferred from direct assay	5198 ; structural molecule activity ; inferred from electronic annotation
1452421_at	0.409181	0.0827391	0.512462	0.147888	1.45916	0.156557	4.12584	0.610902	BB496114	Hoxa3	gb:BB496114 /DB_XREF=gi:16441813 /DB_XREF=BB496114 /CLONE=D630001G19 /FEA=mRNA /CNT=9 /TID=Mm.42208.1 /TIER=ConsEnd /STK=1 /UG=Mm.42208 /LL=15400 /UG_GENE=Hoxa3 /UG_TITLE=homeo box A3	6350 ; transcription ; inferred from electronic annotation ; 6355 ; regulation of transcription, DNA-dependent ; inferred from electronic annotation ; 7275 ; development ; inferred from electronic annotation ; 7389 ; pattern specification ; inferred from electronic annotation ; 9887 ; organ morphogenesis ; inferred from electronic annotation ; 9887 ; organ morphogenesis ; inferred from mutant phe…	5634 ; nucleus ; inferred from electronic annotation ; 5667 ; transcription factor complex ; inferred from electronic annotation	3677 ; DNA binding ; inferred from electronic annotation ; 3700 ; transcription factor activity ; inferred from electronic annotation
1427605_at	0.25706	0.0576642	0.402274	0.0926236	1.83469	0.324203	4.51012	1.14067	X66177	Hoxb3	gb:X66177.1 /DB_XREF=gi:312229 /GEN=Hox-2.7 /FEA=mRNA /CNT=3 /TID=Mm.4682.1 /TIER=ConsEnd /STK=0 /UG=Mm.4682 /LL=15410 /UG_TITLE=homeo box B3 /DEF=M.musculus mRNA for Hox 2.7 protein.	6350 ; transcription ; inferred from electronic annotation ; 6355 ; regulation of transcription, DNA-dependent ; inferred from electronic annotation ; 7275 ; development ; inferred from electronic annotation ; 7389 ; pattern specification ; inferred from electronic annotation ; 9887 ; organ morphogenesis ; inferred from electronic annotation ; 45449 ; regulation of transcription ; inferred from e…	5634 ; nucleus ; inferred from electronic annotation ; 5667 ; transcription factor complex ; inferred from electronic annotation	3677 ; DNA binding ; inferred from electronic annotation ; 3700 ; transcription factor activity ; inferred from electronic annotation
1423757_x_at	0.995031	0.0337838	0.963361	0.0399394	1.46561	0.0394465	0.987319	0.100836	BC019836	Igfbp4	gb:BC019836.1 /DB_XREF=gi:18043722 /FEA=FLmRNA /CNT=420 /TID=Mm.22248.2 /TIER=FL+Stack /STK=125 /UG=Mm.22248 /LL=16010 /UG_GENE=Igfbp4 /DEF=Mus musculus, insulin-like growth factor binding protein 4, clone MGC:29917 IMAGE:5123738, mRNA, complete cds. /PROD=insulin-like growth factor binding protein 4 /FL=gb:BC019836.1	1558 ; regulation of cell growth ; inferred from electronic annotation	5576 ; extracellular region ; inferred from electronic annotation ; 5615 ; extracellular space ; Unknown	5520 ; insulin-like growth factor binding ; inferred from electronic annotation ; 19838 ; growth factor binding ; inferred from electronic annotation
1449397_at	0.122553	0.0255027	0.942224	0.100347	1.1094	0.226259	1.50577	0.147865	NM_134032	Hoxb2	gb:NM_134032.1 /DB_XREF=gi:19527249 /GEN=AI894218 /FEA=FLmRNA /CNT=18 /TID=Mm.41857.1 /TIER=FL+Stack /STK=12 /UG=Mm.41857 /LL=103889 /DEF=Mus musculus expressed sequence AI894218 (AI894218), mRNA. /PROD=expressed sequence AI894218 /FL=gb:NM_134032.1 gb:BC019414.1	6355 ; regulation of transcription, DNA-dependent ; inferred from electronic annotation ; 6355 ; regulation of transcription, DNA-dependent ; Unknown ; 7275 ; development ; Unknown ; 7389 ; pattern specification ; inferred from electronic annotation ; 9887 ; organ morphogenesis ; inferred from electronic annotation	5634 ; nucleus ; Unknown ; 5667 ; transcription factor complex ; inferred from electronic annotation	3677 ; DNA binding ; Unknown ; 3700 ; transcription factor activity ; inferred from electronic annotation ; 3700 ; transcription factor activity ; Unknown
1418601_at	0.585105	0.0350463	0.765834	0.248201	1.22543	0.36437	1.94216	0.14669	NM_011921	Aldh1a7	gb:NM_011921.1 /DB_XREF=gi:7106241 /GEN=Aldh1a7 /FEA=FLmRNA /CNT=38 /TID=Mm.14609.1 /TIER=FL+Stack /STK=21 /UG=Mm.14609 /LL=26358 /DEF=Mus musculus aldehyde dehydrogenase family 1, subfamily A7 (Aldh1a7), mRNA. /PROD=aldehyde dehydrogenase family 1, subfamily A7 /FL=gb:NM_011921.1 gb:U96401.1	8152 ; metabolism ; Unknown ; 42574 ; retinal metabolism ; inferred from direct assay ; 8152 ; metabolism ; inferred from electronic annotation		4029 ; aldehyde dehydrogenase (NAD) activity ; Unknown ; 16491 ; oxidoreductase activity ; inferred from electronic annotation
1422643_at	0.91628	0.173331	1.09175	0.0999383	0.979847	0.162166	0.318921	0.0206153	NM_021509	Moxd1	gb:NM_021509.1 /DB_XREF=gi:10946925 /GEN=3230402N08Rik /FEA=FLmRNA /CNT=82 /TID=Mm.22805.1 /TIER=FL+Stack /STK=22 /UG=Mm.22805 /LL=59012 /DEF=Mus musculus RIKEN cDNA 3230402N08 gene (3230402N08Rik), mRNA. /PROD=hypothetical protein, MNCb-5203 /FL=gb:NM_021509.1	6584 ; catecholamine metabolism ; Unknown ; 6548 ; histidine catabolism ; inferred from electronic annotation ; 6584 ; catecholamine metabolism ; inferred from electronic annotation		4497 ; monooxygenase activity ; Unknown ; 4500 ; dopamine beta-monooxygenase activity ; Unknown ; 5507 ; copper ion binding ; Unknown ; 4497 ; monooxygenase activity ; inferred from electronic annotation ; 4500 ; dopamine beta-monooxygenase activity ; inferred from electronic annotation ; 5507 ; copper ion binding ; inferred from electronic annotation
1421180_at	1.53751	0.385135	1.49682	0.260013	0.136168	0.0222582	0.731715	0.0926072	NM_025681	Lix1	gb:NM_025681.1 /DB_XREF=gi:13385141 /GEN=Lix1 /FEA=FLmRNA /CNT=17 /TID=Mm.13130.1 /TIER=FL /STK=2 /UG=Mm.13130 /LL=66643 /DEF=Mus musculus limb expression 1 homolog (chicken) (Lix1), mRNA. /PROD=limb expression 1 homolog (chicken) /FL=gb:AF351204.1 gb:NM_025681.1
1421537_at	0.976764	0.136166	0.778353	0.252128	1.03674	0.227391	8.63813	1.31214	NM_010468	Hoxd3	gb:NM_010468.1 /DB_XREF=gi:6754235 /GEN=Hoxd3 /FEA=FLmRNA /CNT=5 /TID=Mm.4432.1 /TIER=FL /STK=2 /UG=Mm.4432 /LL=15434 /DEF=Mus musculus homeo box D3 (Hoxd3), mRNA. /PROD=homeo box D3 /FL=gb:NM_010468.1 gb:U56400.1 gb:X73573.1	6350 ; transcription ; inferred from electronic annotation ; 6355 ; regulation of transcription, DNA-dependent ; inferred from electronic annotation ; 7275 ; development ; inferred from electronic annotation ; 7389 ; pattern specification ; inferred from electronic annotation ; 9887 ; organ morphogenesis ; inferred from electronic annotation ; 45449 ; regulation of transcription ; inferred from e…	5634 ; nucleus ; inferred from electronic annotation ; 5667 ; transcription factor complex ; inferred from electronic annotation	3677 ; DNA binding ; inferred from electronic annotation ; 3700 ; transcription factor activity ; inferred from electronic annotation
1427683_at	0.519925	0.209209	1.10875	0.232527	1.09633	0.238841	14.0434	2.49486	X06746	Egr2	gb:X06746.1 /DB_XREF=gi:52812 /FEA=mRNA /CNT=1 /TID=Mm.1353.2 /TIER=ConsEnd /STK=0 /UG=Mm.1353 /LL=13654 /UG_GENE=Egr2 /UG_TITLE=early growth response 2 /DEF=Mouse mRNA for Krox-20 protein containing zinc fingers.	6350 ; transcription ; inferred from electronic annotation ; 6355 ; regulation of transcription, DNA-dependent ; inferred from mutant phenotype ; 7622 ; rhythmic behavior ; inferred from direct assay ; 7622 ; rhythmic behavior ; inferred from mutant phenotype ; 42552 ; myelination ; inferred from mutant phenotype ; 6355 ; regulation of transcription, DNA-dependent ; inferred from electronic annot…	5634 ; nucleus ; Unknown ; 5634 ; nucleus ; inferred from direct assay ; 5634 ; nucleus ; inferred from electronic annotation	3676 ; nucleic acid binding ; inferred from electronic annotation ; 3677 ; DNA binding ; inferred from electronic annotation ; 3700 ; transcription factor activity ; inferred from mutant phenotype ; 8270 ; zinc ion binding ; inferred from electronic annotation ; 46872 ; metal ion binding ; inferred from electronic annotation
1451727_at	1.11352	0.394032	1.41904	0.0228269	0.967034	0.0301106	0.983552	0.0290381	BC025870	D11Ertd730e	gb:BM241500 /DB_XREF=gi:17876770 /DB_XREF=K0617G03-3 /CLONE=K0617G03 /FEA=FLmRNA /CNT=179 /TID=Mm.28200.1 /TIER=Stack /STK=44 /UG=Mm.28200 /UG_TITLE=Mus musculus, Similar to step II splicing factor SLU7, clone IMAGE:3602931, mRNA, partial cds /FL=gb:BC025870.1			3676 ; nucleic acid binding ; Unknown ; 3676 ; nucleic acid binding ; inferred from electronic annotation
1455975_x_at	1.05464	0.198978	1.4869	0.0325969	0.989133	0.0175912	1.03581	0.151398	BB251247	Zfp313	gb:BB251247 /DB_XREF=gi:8943993 /DB_XREF=BB251247 /CLONE=A730045H13 /FEA=EST /CNT=22 /TID=Mm.22225.2 /TIER=Stack /STK=22 /UG=Mm.22225 /LL=73735 /UG_GENE=1110008J21Rik /UG_TITLE=RIKEN cDNA 1110008J21 gene	7275 ; development ; inferred from electronic annotation ; 7283 ; spermatogenesis ; inferred from electronic annotation ; 16567 ; protein ubiquitination ; inferred from electronic annotation ; 30154 ; cell differentiation ; inferred from electronic annotation	151 ; ubiquitin ligase complex ; inferred from electronic annotation ; 5634 ; nucleus ; inferred from electronic annotation	4842 ; ubiquitin-protein ligase activity ; inferred from electronic annotation ; 8270 ; zinc ion binding ; inferred from electronic annotation ; 46872 ; metal ion binding ; inferred from electronic annotation ; 3676 ; nucleic acid binding ; inferred from electronic annotation
1453501_at	0.214842	0.0292242	1.78562	0.530109	8.74945	2.20267	0.412708	0.105707	AK017686	Hoxb1	gb:AK017686.1 /DB_XREF=gi:12857051 /GEN=Hoxb1 /FEA=mRNA /CNT=7 /TID=Mm.890.1 /TIER=ConsEnd /STK=2 /UG=Mm.890 /LL=15407 /UG_TITLE=homeo box B1 /DEF=Mus musculus 8 days embryo whole body cDNA, RIKEN full-length enriched library, clone:5730469B06:homeo box B1, full insert sequence.	6350 ; transcription ; inferred from electronic annotation ; 6355 ; regulation of transcription, DNA-dependent ; inferred from electronic annotation ; 7275 ; development ; inferred from electronic annotation ; 7389 ; pattern specification ; inferred from electronic annotation ; 9887 ; organ morphogenesis ; inferred from electronic annotation ; 45449 ; regulation of transcription ; inferred from e…	5634 ; nucleus ; inferred from electronic annotation ; 5667 ; transcription factor complex ; inferred from electronic annotation	3677 ; DNA binding ; inferred from electronic annotation ; 3700 ; transcription factor activity ; inferred from electronic annotation
1421836_at	0.610654	0.0214958	1.41236	0.214211	0.70951	0.0618725	1.97661	0.134078	NM_008635	Mtap7	gb:AK004303.1 /DB_XREF=gi:12835438 /FEA=FLmRNA /CNT=140 /TID=Mm.20928.1 /TIER=Stack /STK=49 /UG=Mm.20928 /LL=17761 /UG_GENE=Mtap7 /UG_TITLE=microtubule-associated protein 7 /DEF=Mus musculus 18 days embryo whole body cDNA, RIKEN full-length enriched library, clone:1110058N17:microtubule-associated protein 7, full insert sequence. /FL=gb:NM_008635.1	7017 ; microtubule-based process ; inferred from electronic annotation	5875 ; microtubule associated complex ; inferred from electronic annotation	5519 ; cytoskeletal regulatory protein binding ; inferred from electronic annotation
